# Supplementary material for: Polymorphism rs143384 GDF5 reduces the risk of knee osteoarthritis development in obese individuals and increases the disease risk in non-obese population
Source: Arthroplasty. 2024 Mar 1;6:12. doi: 10.1186/s42836-023-00229-9 (PMC10905832; doi:10.1186/s42836-023-00229-9)
Supplement: Supplementary file 6 — Additional file 6: Table S6. Cis-eQTL values of the KOA-associated polymorphism rs143384 in blood. [file 42836_2023_229_MOESM6_ESM.xlsx]

## Sheet: Лист1
Supplementary table S6. Cis-eQTL values of the of the KOA-associated polymorphism rs143384 in blood
(according to Blood eQTL browser (http://genenetwork.nl/bloodeqtlbrowser/), FDR≤0.05)
Chr	SNP	Position SNP(hg38)	Gene Symbol	Z-score	p	FDR
20	rs143384	35437976	EIF6	11.29	1.5388153280735583E-29	0
20	rs143384	35437976	UQCC	-6.35	2.2041170242056846E-10	0
20	rs143384	35437976	CEP250	-5.74	9.705313488606545E-9	0
