# Supplementary material for: Polymorphism rs143384 GDF5 reduces the risk of knee osteoarthritis development in obese individuals and increases the disease risk in non-obese population
Source: Arthroplasty. 2024 Mar 1;6:12. doi: 10.1186/s42836-023-00229-9 (PMC10905832; doi:10.1186/s42836-023-00229-9)
Supplement: Supplementary file 7 — Additional file 7: Table S7. Cis-eQTL values of the SNPs in high LD (r2≥0.80) with KOA-associated polymorphism rs143384 in blood. [file 42836_2023_229_MOESM7_ESM.xlsx]

## Sheet: Лист1
Supplementary table S7. Cis-eQTL values of the SNPs in high LD (r2≥0.80) with KOA-associated polymorphism rs143384 in blood
(according to Blood eQTL browser (http://genenetwork.nl/bloodeqtlbrowser/), FDR≤0.05)
Chr	Lead SNP	Position lead SNP(hg38)	Proxy SNP	Position proxy SNP (hg38)	Distance (bp) between proxy and lead SNP	r2 between lead and proxy	D between lead and proxy	Gene Symbol	Z-score	p	FDR
20	rs143384	35437976	rs6060402	35417437	20539	0.81	0.95	EIF6	11.61	3.7006160880578116E-31	0
								UQCC	-6.72	1.8297590951331348E-11	0
								CEP250	-5.46	4.8207021140922115E-8	0
20	rs143384	35437976	rs224329	35431781	6195	0.84	0.98	EIF6	11.67	1.8530240679553808E-31	0
								UQCC	-6.68	2.3506036011464918E-11	0
								CEP250	-5.72	1.0627356167681674E-8	0
20	rs143384	35437976	rs224333	35436182	1794	0.83	0.99	EIF6	12.44	1.6874079766269374E-35	0
								UQCC	-6.43	1.3048959162348804E-10	0
								CEP250	-5.79	7.2253961647536016E-9	0
								CEP250	-4.52	6.154818822269432E-6	0
