# Supplementary material for: Polymorphism rs143384 GDF5 reduces the risk of knee osteoarthritis development in obese individuals and increases the disease risk in non-obese population
Source: Arthroplasty. 2024 Mar 1;6:12. doi: 10.1186/s42836-023-00229-9 (PMC10905832; doi:10.1186/s42836-023-00229-9)
Supplement: Supplementary file 8 — Additional file 8: Table S8. eQTL values of the KOA-associated polymorphism rs143384. [file 42836_2023_229_MOESM8_ESM.xlsx]

## Sheet: Лист1
Supplementary table S8. eQTL values of the KOA-associated polymorphism rs143384
(according to Genotype-Tissue Expression (GTEx) (http://www.gtexportal.org/)) ( р <8.0E5, FDR≤0.05)
Chr	SNP	Gene Symbol	Variant Id	P-Value	NES	Tissue
20	rs143384	UQCC1	chr20_35437976_G_A_b38	2.7e-50	0.51	Cells - Cultured fibroblasts
		UQCC1	chr20_35437976_G_A_b38	1.5e-31	0.23	Muscle - Skeletal
		UQCC1	chr20_35437976_G_A_b38	6.5e-22	0.3	Skin - Sun Exposed (Lower leg)
		UQCC1	chr20_35437976_G_A_b38	2.3e-18	0.23	Skin - Not Sun Exposed (Suprapubic)
		UQCC1	chr20_35437976_G_A_b38	2.0e-17	0.23	Esophagus - Mucosa
		UQCC1	chr20_35437976_G_A_b38	4.9e-16	0.26	Lung
		UQCC1	chr20_35437976_G_A_b38	2.2e-15	0.2	Whole Blood
		UQCC1	chr20_35437976_G_A_b38	9.8e-15	0.27	Adipose - Subcutaneous
		FAM83C	chr20_35437976_G_A_b38	2.0e-14	0.16	Skin - Sun Exposed (Lower leg)
		GDF5	chr20_35437976_G_A_b38	1.6e-13	-0.44	Esophagus - Gastroesophageal Junction
		UQCC1	chr20_35437976_G_A_b38	4.3e-13	0.2	Adipose - Visceral (Omentum)
		GDF5	chr20_35437976_G_A_b38	1.2e-12	-0.42	Colon - Sigmoid
		UQCC1	chr20_35437976_G_A_b38	3.1e-12	0.25	Stomach
		CPNE1	chr20_35437976_G_A_b38	3.5e-11	0.22	Whole Blood
		GDF5	chr20_35437976_G_A_b38	6.9e-11	-0.4	Pituitary
		GDF5	chr20_35437976_G_A_b38	1.2e-10	-0.29	Thyroid
		RPL36P4	chr20_35437976_G_A_b38	1.3e-10	-0.39	Cells - Cultured fibroblasts
		CPNE1	chr20_35437976_G_A_b38	1.4e-10	0.3	Adipose - Subcutaneous
		RPL36P4	chr20_35437976_G_A_b38	3.0e-10	-0.31	Whole Blood
		RPL36P4	chr20_35437976_G_A_b38	5.2e-10	-0.37	Skin - Not Sun Exposed (Suprapubic)
		RPL36P4	chr20_35437976_G_A_b38	7.4e-10	-0.37	Esophagus - Mucosa
		CPNE1	chr20_35437976_G_A_b38	8.3e-10	0.39	Testis
		UQCC1	chr20_35437976_G_A_b38	8.7e-10	0.23	Breast - Mammary Tissue
		GDF5	chr20_35437976_G_A_b38	1.3e-9	-0.45	Brain - Putamen (basal ganglia)
		CEP250	chr20_35437976_G_A_b38	1.5e-9	-0.2	Esophagus - Mucosa
		GDF5	chr20_35437976_G_A_b38	6.2e-9	-0.33	Esophagus - Muscularis
		CPNE1	chr20_35437976_G_A_b38	6.5e-9	0.3	Esophagus - Mucosa
		RPL36P4	chr20_35437976_G_A_b38	8.2e-9	-0.32	Adipose - Subcutaneous
		CPNE1	chr20_35437976_G_A_b38	8.9e-9	0.24	Lung
		RPL36P4	chr20_35437976_G_A_b38	1.4e-8	-0.3	Artery - Tibial
		RPL36P4	chr20_35437976_G_A_b38	1.4e-8	-0.34	Nerve - Tibial
		RPL36P4	chr20_35437976_G_A_b38	1.8e-8	-0.4	Breast - Mammary Tissue
		RPL36P4	chr20_35437976_G_A_b38	2.6e-8	-0.33	Thyroid
		CPNE1	chr20_35437976_G_A_b38	2.9e-8	0.24	Skin - Sun Exposed (Lower leg)
		UQCC1	chr20_35437976_G_A_b38	3.1e-8	0.13	Heart - Left Ventricle
		UQCC1	chr20_35437976_G_A_b38	3.3e-8	0.13	Heart - Atrial Appendage
		RPL36P4	chr20_35437976_G_A_b38	3.4e-8	-0.33	Lung
		EPB41L1	chr20_35437976_G_A_b38	3.9e-8	0.19	Esophagus - Mucosa
		UQCC1	chr20_35437976_G_A_b38	4.0e-8	0.18	Nerve - Tibial
		RPL36P4	chr20_35437976_G_A_b38	4.2e-8	-0.34	Adipose - Visceral (Omentum)
		UQCC1	chr20_35437976_G_A_b38	8.1e-8	0.16	Thyroid
		FAM83C	chr20_35437976_G_A_b38	8.4e-8	0.13	Skin - Not Sun Exposed (Suprapubic)
		RPL36P4	chr20_35437976_G_A_b38	1.2e-7	-0.31	Skin - Sun Exposed (Lower leg)
		CPNE1	chr20_35437976_G_A_b38	1.3e-7	0.26	Nerve - Tibial
		RPL36P4	chr20_35437976_G_A_b38	2.1e-7	-0.4	Heart - Atrial Appendage
		CPNE1	chr20_35437976_G_A_b38	2.1e-7	0.23	Thyroid
		MAP1LC3A	chr20_35437976_G_A_b38	2.4e-7	-0.11	Artery - Tibial
		EDEM2	chr20_35437976_G_A_b38	2.5e-7	0.13	Adipose - Subcutaneous
		RPL36P4	chr20_35437976_G_A_b38	3.1e-7	-0.26	Muscle - Skeletal
		NFS1	chr20_35437976_G_A_b38	3.2e-7	-0.12	Muscle - Skeletal
		PROCR	chr20_35437976_G_A_b38	4.4e-7	0.16	Adipose - Subcutaneous
		CPNE1	chr20_35437976_G_A_b38	4.6e-7	0.23	Skin - Not Sun Exposed (Suprapubic)
		UQCC1	chr20_35437976_G_A_b38	5.0e-7	0.12	Artery - Aorta
		GDF5	chr20_35437976_G_A_b38	6.2e-7	0.2	Lung
		UQCC1	chr20_35437976_G_A_b38	6.7e-7	0.13	Artery - Tibial
		EDEM2	chr20_35437976_G_A_b38	0.000001	-0.23	Pancreas
		FAM83C	chr20_35437976_G_A_b38	0.0000011	0.14	Esophagus - Mucosa
		UQCC1	chr20_35437976_G_A_b38	0.0000012	0.31	Minor Salivary Gland
		MAP1LC3A	chr20_35437976_G_A_b38	0.0000017	-0.15	Brain - Hippocampus
		RP4-614O4.13	chr20_35437976_G_A_b38	0.0000021	0.15	Skin - Sun Exposed (Lower leg)
		PROCR	chr20_35437976_G_A_b38	0.0000025	-0.37	Pancreas
		RPL36P4	chr20_35437976_G_A_b38	0.0000026	-0.37	Testis
		CPNE1	chr20_35437976_G_A_b38	0.0000026	0.19	Cells - Cultured fibroblasts
		CPNE1	chr20_35437976_G_A_b38	0.0000029	0.2	Artery - Tibial
		ERGIC3	chr20_35437976_G_A_b38	0.000004	0.11	Cells - Cultured fibroblasts
		RPL36P4	chr20_35437976_G_A_b38	0.0000047	-0.29	Esophagus - Muscularis
		RPL36P4	chr20_35437976_G_A_b38	0.0000051	-0.36	Brain - Nucleus accumbens (basal ganglia)
		RPL36P4	chr20_35437976_G_A_b38	0.0000061	-0.4	Adrenal Gland
		RPL36P4	chr20_35437976_G_A_b38	0.0000063	-0.34	Colon - Transverse
		CPNE1	chr20_35437976_G_A_b38	0.0000078	0.33	Adrenal Gland
		UQCC1	chr20_35437976_G_A_b38	0.0000081	0.19	Pancreas
		CPNE1	chr20_35437976_G_A_b38	0.0000095	0.15	Muscle - Skeletal
		FAM83C	chr20_35437976_G_A_b38	0.000011	0.23	Prostate
		GDF5	chr20_35437976_G_A_b38	0.000011	-0.38	Brain - Frontal Cortex (BA9)
		RPL36P4	chr20_35437976_G_A_b38	0.000013	-0.44	Spleen
		FER1L4	chr20_35437976_G_A_b38	0.000013	0.22	Nerve - Tibial
		MYH7B	chr20_35437976_G_A_b38	0.000016	-0.094	Nerve - Tibial
		CPNE1	chr20_35437976_G_A_b38	0.000018	0.24	Breast - Mammary Tissue
		UQCC1	chr20_35437976_G_A_b38	0.000018	0.14	Colon - Sigmoid
		RPL36P4	chr20_35437976_G_A_b38	0.000021	-0.33	Esophagus - Gastroesophageal Junction
		CPNE1	chr20_35437976_G_A_b38	0.000027	0.24	Colon - Transverse
		RP4-614O4.13	chr20_35437976_G_A_b38	0.00003	0.18	Lung
		MAP1LC3A	chr20_35437976_G_A_b38	0.000031	-0.16	Stomach
		RPL36P4	chr20_35437976_G_A_b38	0.000034	-0.36	Pancreas
		GDF5	chr20_35437976_G_A_b38	0.000037	-0.15	Colon - Transverse
		CPNE1	chr20_35437976_G_A_b38	0.000042	0.29	Prostate
		CPNE1	chr20_35437976_G_A_b38	0.000042	0.18	Brain - Cerebellar Hemisphere
		UQCC1	chr20_35437976_G_A_b38	0.000044	0.14	Brain - Caudate (basal ganglia)
		CPNE1	chr20_35437976_G_A_b38	0.000047	0.26	Brain - Hypothalamus
		SCAND1	chr20_35437976_G_A_b38	0.000052	-0.13	Artery - Aorta
		UQCC1	chr20_35437976_G_A_b38	0.000052	0.42	Cells - EBV-transformed lymphocytes
		GDF5	chr20_35437976_G_A_b38	0.000052	-0.4	Brain - Hippocampus
		MAP1LC3A	chr20_35437976_G_A_b38	0.000061	-0.11	Nerve - Tibial
		EIF6	chr20_35437976_G_A_b38	0.000073	0.063	Cells - Cultured fibroblasts
		NORAD	chr20_35437976_G_A_b38	0.000076	0.11	Heart - Atrial Appendage
		CPNE1	chr20_35437976_G_A_b38	0.000076	0.22	Adipose - Visceral (Omentum)
		GDF5	chr20_35437976_G_A_b38	0.000088	-0.32	Brain - Caudate (basal ganglia)
		EDEM2	chr20_35437976_G_A_b38	0.00009	0.27	Brain - Frontal Cortex (BA9)
		RP4-614O4.13	chr20_35437976_G_A_b38	0.0001	0.096	Whole Blood
		RPL36P4	chr20_35437976_G_A_b38	0.00011	-0.29	Heart - Left Ventricle
		MMP24-AS1	chr20_35437976_G_A_b38	0.00011	0.11	Cells - Cultured fibroblasts
		RPL36P4	chr20_35437976_G_A_b38	0.00011	-0.28	Artery - Aorta
		UQCC1	chr20_35437976_G_A_b38	0.00012	0.19	Spleen
		RPL36P4	chr20_35437976_G_A_b38	0.00013	-0.35	Prostate
		EIF6	chr20_35437976_G_A_b38	0.00013	-0.066	Skin - Not Sun Exposed (Suprapubic)
		PROCR	chr20_35437976_G_A_b38	0.00016	0.12	Muscle - Skeletal
		TRPC4AP	chr20_35437976_G_A_b38	0.00019	0.086	Skin - Not Sun Exposed (Suprapubic)
		PROCR	chr20_35437976_G_A_b38	0.00019	0.11	Nerve - Tibial
		NORAD	chr20_35437976_G_A_b38	0.00019	0.098	Esophagus - Mucosa
		EDEM2	chr20_35437976_G_A_b38	0.0002	0.12	Heart - Left Ventricle
		PROCR	chr20_35437976_G_A_b38	0.00025	0.12	Skin - Sun Exposed (Lower leg)
		EDEM2	chr20_35437976_G_A_b38	0.0003	0.13	Cells - Cultured fibroblasts
		FER1L4	chr20_35437976_G_A_b38	0.00038	0.15	Muscle - Skeletal
		GDF5	chr20_35437976_G_A_b38	0.0004	-0.14	Adipose - Subcutaneous
		MAP1LC3A	chr20_35437976_G_A_b38	0.00042	-0.097	Esophagus - Muscularis
		MMP24	chr20_35437976_G_A_b38	0.00057	0.14	Skin - Not Sun Exposed (Suprapubic)
