# Supplementary material for: Polymorphism rs143384 GDF5 reduces the risk of knee osteoarthritis development in obese individuals and increases the disease risk in non-obese population
Source: Arthroplasty. 2024 Mar 1;6:12. doi: 10.1186/s42836-023-00229-9 (PMC10905832; doi:10.1186/s42836-023-00229-9)
Supplement: Supplementary file 9 — Additional file 9: Table S9. sQTL values of the KOA-associated polymorphisms rs143384. [file 42836_2023_229_MOESM9_ESM.xlsx]

## Sheet: Лист1
Supplementary table S9. sQTL values of the KOA-associated polymorphism rs143384
(according to Genotype-Tissue Expression (GTEx) (http://www.gtexportal.org/)) ( р <8.0E5. FDR≤0.05)
Chr	SNP	Gene Symbol	Variant Id	Intron Id	p	Effect Size (β)	Tissue
20	rs143384	UQCC1	chr20_35437976_G_A_b38	35384133:35386277:clu_26967	5.6e-65	-0.71	Muscle - Skeletal
		UQCC1	chr20_35437976_G_A_b38	35384133:35386277:clu_24280	1.2e-13	-0.33	Heart - Left Ventricle
		UQCC1	chr20_35437976_G_A_b38	35386389:35394092:clu_26842	1.3e-13	-0.46	Heart - Atrial Appendage
		CEP250	chr20_35437976_G_A_b38	35474052:35474794:clu_24369	3.9e-11	0.39	Cells - Cultured fibroblasts
		ERGIC3	chr20_35437976_G_A_b38	35542941:35547412:clu_31515	2.2e-10	0.4	Nerve - Tibial
		ERGIC3	chr20_35437976_G_A_b38	35542941:35547412:clu_30533	8.7e-10	0.36	Adipose - Subcutaneous
		UQCC1	chr20_35437976_G_A_b38	35394196:35409345:clu_31491	1.0e-9	0.37	Nerve - Tibial
		FER1L4	chr20_35437976_G_A_b38	35585276:35595477:clu_27504	3.3e-9	-0.42	Stomach
		CEP250	chr20_35437976_G_A_b38	35474852:35475502:clu_30601	5.6e-9	0.34	Skin - Not Sun Exposed (Suprapubic)
		CEP250	chr20_35437976_G_A_b38	35474852:35475502:clu_52762	1.0e-8	0.48	Testis
		ERGIC3	chr20_35437976_G_A_b38	35542941:35547412:clu_32152	6.0e-8	0.36	Lung
		CEP250	chr20_35437976_G_A_b38	35474052:35475502:clu_24593	6.8e-8	-0.69	Vagina
		UQCC1	chr20_35437976_G_A_b38	35394196:35411940:clu_21776	8.5e-8	-0.6	Cells - EBV-transformed lymphocytes
		FER1L4	chr20_35437976_G_A_b38	35585276:35595477:clu_29838	1.1e-7	-0.34	Colon - Transverse
		FER1L4	chr20_35437976_G_A_b38	35585276:35595477:clu_29838	1.1e-7	-0.34	Colon - Transverse
		UQCC1	chr20_35437976_G_A_b38	35394196:35411940:clu_24359	1.5e-7	-0.33	Cells - Cultured fibroblasts
		UQCC1	chr20_35437976_G_A_b38	35382025:35394092:clu_30594	3.3e-7	0.28	Skin - Not Sun Exposed (Suprapubic)
		ERGIC3	chr20_35437976_G_A_b38	35542941:35547412:clu_30930	3.7e-7	0.38	Breast - Mammary Tissue
		TRPC4AP	chr20_35437976_G_A_b38	35008747:35010187:clu_31486	4.7e-7	0.27	Nerve - Tibial
		TRPC4AP	chr20_35437976_G_A_b38	35008747:35010187:clu_31486	4.7e-7	0.27	Nerve - Tibial
		ERGIC3	chr20_35437976_G_A_b38	35542941:35547412:clu_30608	5.8e-7	0.33	Skin - Not Sun Exposed (Suprapubic)
		RBM39	chr20_35437976_G_A_b38	35732135:35738968:clu_31547	7.3e-7	0.26	Nerve - Tibial
		GSS	chr20_35437976_G_A_b38	34928951:34929401:clu_28144	0.000001	-0.32	Esophagus - Muscularis
		TRPC4AP	chr20_35437976_G_A_b38	35008747:35010187:clu_32656	0.000001	0.23	Thyroid
		TRPC4AP	chr20_35437976_G_A_b38	35008747:35010187:clu_32656	0.000001	0.23	Thyroid
		FER1L4	chr20_35437976_G_A_b38	35584093:35595477:clu_24384	0.0000011	0.32	Cells - Cultured fibroblasts
		FER1L4	chr20_35437976_G_A_b38	35584093:35595477:clu_24384	0.0000011	0.32	Cells - Cultured fibroblasts
		UQCC1	chr20_35437976_G_A_b38	35394196:35409345:clu_24754	0.0000021	0.47	Ovary
		CEP250	chr20_35437976_G_A_b38	35474052:35474794:clu_31324	0.0000024	0.27	Skin - Sun Exposed (Lower leg)
		UQCC1	chr20_35437976_G_A_b38	35394196:35409345:clu_26969	0.0000035	0.33	Esophagus - Gastroesophageal Junction
		CEP250	chr20_35437976_G_A_b38	35474852:35475502:clu_32685	0.0000037	0.29	Thyroid
		FER1L4	chr20_35437976_G_A_b38	35584093:35585124:clu_26698	0.0000047	-0.42	Spleen
		UQCC1	chr20_35437976_G_A_b38	35394196:35409345:clu_26350	0.0000056	0.42	Brain - Cerebellum
		ERGIC3	chr20_35437976_G_A_b38	35542941:35547412:clu_24378	0.0000058	0.28	Cells - Cultured fibroblasts
		ERGIC3	chr20_35437976_G_A_b38	35542941:35547412:clu_26984	0.0000072	0.24	Muscle - Skeletal
		ERGIC3	chr20_35437976_G_A_b38	35542941:35547412:clu_26689	0.0000077	0.49	Spleen
		ERGIC3	chr20_35437976_G_A_b38	35542941:35547412:clu_29827	0.0000078	0.36	Colon - Transverse
		FER1L4	chr20_35437976_G_A_b38	35584093:35595477:clu_27154	0.0000078	0.34	Artery - Aorta
		RBM39	chr20_35437976_G_A_b38	35732135:35738968:clu_30561	0.0000099	0.22	Adipose - Subcutaneous
		ERGIC3	chr20_35437976_G_A_b38	35542941:35547412:clu_29724	0.000012	0.31	Adipose - Visceral (Omentum)
		UQCC1	chr20_35437976_G_A_b38	35394196:35411940:clu_30517	0.000017	-0.28	Adipose - Subcutaneous
		ERGIC3	chr20_35437976_G_A_b38	35542941:35547412:clu_28082	0.000018	0.26	Artery - Tibial
		EIF6	chr20_35437976_G_A_b38	35280118:35284176:clu_30590	0.000018	0.19	Skin - Not Sun Exposed (Suprapubic)
		RBM39	chr20_35437976_G_A_b38	35732135:35734186:clu_32726	0.000023	-0.21	Thyroid
		RBM39	chr20_35437976_G_A_b38	35732135:35734186:clu_32726	0.000023	-0.21	Thyroid
