# Supplementary material for: Polymorphism rs143384 GDF5 reduces the risk of knee osteoarthritis development in obese individuals and increases the disease risk in non-obese population
Source: Arthroplasty. 2024 Mar 1;6:12. doi: 10.1186/s42836-023-00229-9 (PMC10905832; doi:10.1186/s42836-023-00229-9)
Supplement: Supplementary file 10 — Additional file 10: Table S10. Effect of SNPs in high LD (r2 ≥ 0.80) with the KOA-associated polymorphisms rs143384 on gene expression level. [file 42836_2023_229_MOESM10_ESM.xlsx]

## Sheet: Лист1
Supplementary table S10. Effect of SNPs in high LD (r2≥0.80) with the KOA-associated polymorphism rs143384 on gene expression level
(according to Genotype-Tissue Expression (GTEx) (http://www.gtexportal.org/)) ( р <8.0E5, FDR≤0.05)
Chr	Lead SNP	Position lead SNP(hg38)	Proxy SNP	Position proxy SNP (hg38)	Distance (bp) between proxy and lead SNP	r2 between lead and proxy	D between lead and proxy	Gene Symbol	p	Effect Size (β)	Tissue
20	rs143384	35437976	rs34091597	35414469	23507	0.8	-0.94	UQCC1	1.1e-67	0.55	Cells - Cultured fibroblasts
								UQCC1	3.5e-37	0.38	Skin - Sun Exposed (Lower leg)
								UQCC1	3.2e-36	0.24	Muscle - Skeletal
								UQCC1	2.8e-27	0.28	Skin - Not Sun Exposed (Suprapubic)
								UQCC1	3.9e-24	0.27	Esophagus - Mucosa
								UQCC1	8.1e-22	0.32	Adipose - Subcutaneous
								UQCC1	7.2e-20	0.22	Whole Blood
								UQCC1	2.3e-19	0.28	Lung
								UQCC1	1.1e-16	0.22	Adipose - Visceral (Omentum)
								GDF5	4.4e-15	-0.46	Pituitary
								FAM83C	1.1e-14	0.16	Skin - Sun Exposed (Lower leg)
								GDF5	3.6e-14	-0.44	Esophagus - Gastroesophageal Junction
								UQCC1	6.5e-14	0.26	Stomach
								RPL36P4	3.6e-13	-0.42	Cells - Cultured fibroblasts
								RPL36P4	5.2e-13	-0.37	Artery - Tibial
								UQCC1	2.5e-12	0.26	Breast - Mammary Tissue
								CPNE1	4.6e-12	0.22	Whole Blood
								CPNE1	8.1e-12	0.32	Adipose - Subcutaneous
								RPL36P4	1.4e-11	-0.40	Nerve - Tibial
								RPL36P4	1.9e-11	-0.37	Adipose - Subcutaneous
								RPL36P4	2.1e-11	-0.39	Skin - Not Sun Exposed (Suprapubic)
								RPL36P4	4.5e-11	-0.45	Breast - Mammary Tissue
								RPL36P4	5.3e-11	-0.38	Lung
								RPL36P4	6.4e-11	-0.38	Thyroid
								CEP250	8.3e-11	-0.21	Esophagus - Mucosa
								GDF5	1.2e-10	0.26	Lung
								UQCC1	1.3e-10	0.21	Nerve - Tibial
								UQCC1	2.2e-10	0.14	Heart - Atrial Appendage
								RPL36P4	2.8e-10	-0.31	Muscle - Skeletal
								CPNE1	3.7e-10	0.38	Testis
								GDF5	6.3e-10	-0.33	Esophagus - Muscularis
								GDF5	6.4e-10	-0.27	Thyroid
								GDF5	9.4e-10	-0.36	Colon - Sigmoid
								RPL36P4	1.2e-9	-0.36	Esophagus - Mucosa
								GDF5	2.7e-9	-0.43	Brain - Putamen (basal ganglia)
								CPNE1	3.1e-9	0.26	Skin - Sun Exposed (Lower leg)
								RPL36P4	5.1e-9	-0.28	Whole Blood
								CPNE1	5.8e-9	0.30	Esophagus - Mucosa
								CPNE1	7.4e-9	0.23	Lung
								UQCC1	7.9e-9	0.17	Thyroid
								UQCC1	8.5e-9	0.13	Heart - Left Ventricle
								EPB41L1	1.1e-8	0.20	Esophagus - Mucosa
								RPL36P4	1.5e-8	-0.32	Skin - Sun Exposed (Lower leg)
								UQCC1	1.7e-8	0.24	Pancreas
								UQCC1	2.9e-8	0.15	Artery - Tibial
								CPNE1	4.0e-8	0.27	Nerve - Tibial
								CPNE1	4.1e-8	0.25	Skin - Not Sun Exposed (Suprapubic)
								RPL36P4	5.2e-8	-0.40	Heart - Atrial Appendage
								RPL36P4	5.4e-8	-0.33	Esophagus - Muscularis
								RPL36P4	6.5e-8	-0.47	Adrenal Gland
								UQCC1	6.7e-8	0.18	Brain - Caudate (basal ganglia)
								UQCC1	7.7e-8	0.20	Brain - Hippocampus
								RPL36P4	7.8e-8	-0.39	Colon - Transverse
								RPL36P4	8.0e-8	-0.40	Testis
								CPNE1	9.3e-8	0.23	Artery - Tibial
								CPNE1	1.0e-7	0.24	Thyroid
								UQCC1	1.1e-7	0.17	Colon - Sigmoid
								RPL36P4	1.3e-7	-0.40	Brain - Nucleus accumbens (basal ganglia)
								ERGIC3	1.5e-7	0.12	Cells - Cultured fibroblasts
								RPL36P4	1.7e-7	-0.33	Adipose - Visceral (Omentum)
								CPNE1	4.0e-7	0.35	Prostate
								UQCC1	4.4e-7	0.32	Minor Salivary Gland
								FAM83C	4.7e-7	0.12	Skin - Not Sun Exposed (Suprapubic)
								RPL36P4	6.3e-7	-0.43	Pancreas
								FER1L4	9.2e-7	0.24	Nerve - Tibial
								RPL36P4	0.0000013	-0.48	Spleen
								RP4-614O4.13	0.0000014	0.15	Skin - Sun Exposed (Lower leg)
								CPNE1	0.0000015	0.35	Adrenal Gland
								RPL36P4	0.0000021	-0.35	Esophagus - Gastroesophageal Junction
								SCAND1	0.0000022	-0.15	Artery - Aorta
								CPNE1	0.0000023	0.16	Muscle - Skeletal
								CPNE1	0.0000043	0.25	Breast - Mammary Tissue
								CPNE1	0.0000046	0.18	Cells - Cultured fibroblasts
								UQCC1	0.0000054	0.22	Spleen
								RPL36P4	0.0000071	-0.32	Artery - Aorta
								UQCC1	0.0000076	0.15	Brain - Frontal Cortex (BA9)
								EDEM2	0.0000096	0.11	Adipose - Subcutaneous
								GDF5	0.000011	-0.16	Colon - Transverse
								MAP1LC3A	0.000011	-0.13	Brain - Hippocampus
								GDF5	0.000011	-0.39	Brain - Cortex
								RPL36P4	0.000013	-0.39	Prostate
								NFS1	0.000015	-0.10	Muscle - Skeletal
								UQCC1	0.000017	0.12	Brain - Nucleus accumbens (basal ganglia)
								UQCC1	0.000018	0.11	Artery - Aorta
								MMP24-AS1	0.000018	0.11	Cells - Cultured fibroblasts
								UQCC1	0.000020	0.10	Esophagus - Muscularis
								GDF5	0.000021	-0.36	Brain - Frontal Cortex (BA9)
								EPB41L1	0.000023	-0.12	Artery - Aorta
								RPL36P4	0.000025	-0.31	Heart - Left Ventricle
								UQCC1	0.000028	0.14	Colon - Transverse
								CPNE1	0.000032	0.18	Brain - Cerebellar Hemisphere
								RP4-614O4.13	0.000032	0.17	Breast - Mammary Tissue
								FAM83C	0.000032	0.21	Prostate
								UQCC1	0.000034	0.41	Cells - EBV-transformed lymphocytes
								UQCC1	0.000034	0.23	Adrenal Gland
								EIF6	0.000043	0.063	Cells - Cultured fibroblasts
								CPNE1	0.000047	0.23	Colon - Transverse
								CPNE1	0.000047	0.16	Heart - Left Ventricle
								CPNE1	0.000052	0.19	Brain - Cerebellum
								PROCR	0.000055	-0.47	Cells - EBV-transformed lymphocytes
								GDF5OS	0.000062	-0.26	Testis
								RPL36P4	0.000069	-0.31	Colon - Sigmoid
								EDEM2	0.000080	0.13	Cells - Cultured fibroblasts
								GDF5	0.000088	-0.38	Brain - Hippocampus
								TRPC4AP	0.000092	0.14	Esophagus - Gastroesophageal Junction
								UQCC1	0.000095	0.16	Brain - Cortex
								FER1L4	0.00011	0.13	Skin - Sun Exposed (Lower leg)
								RPL36P4	0.00013	-0.34	Pituitary
								CPNE1	0.00014	0.19	Artery - Aorta
								MMP24-AS1	0.00015	0.12	Muscle - Skeletal
								TRPC4AP	0.00017	-0.21	Brain - Cerebellar Hemisphere
								MYH7B	0.00021	-0.080	Nerve - Tibial
								RP4-614O4.13	0.00025	0.088	Whole Blood
								CEP250	0.00027	-0.13	Testis
								EPB41L1	0.00028	-0.088	Artery - Tibial
								MMP24-AS1	0.00028	0.11	Lung
								ERGIC3	0.00028	-0.085	Nerve - Tibial
								FAM83C	0.00032	0.10	Esophagus - Mucosa
								CPNE1	0.00036	0.16	Esophagus - Muscularis
								TRPC4AP	0.00042	0.082	Skin - Not Sun Exposed (Suprapubic)
								EIF6	0.00047	-0.086	Muscle - Skeletal
								FER1L4	0.00053	0.059	Cells - Cultured fibroblasts
20	rs143384	35437976	rs6060401	35417411	20565	0.81	-0.95	UQCC1	3.1e-64	0.54	Cells - Cultured fibroblasts
								UQCC1	3.0e-37	0.38	Skin - Sun Exposed (Lower leg)
								UQCC1	4.0e-36	0.24	Muscle - Skeletal
								UQCC1	1.3e-27	0.28	Skin - Not Sun Exposed (Suprapubic)
								UQCC1	5.1e-22	0.26	Esophagus - Mucosa
								UQCC1	2.4e-21	0.32	Adipose - Subcutaneous
								UQCC1	3.3e-21	0.23	Whole Blood
								UQCC1	9.6e-20	0.28	Lung
								UQCC1	1.1e-16	0.22	Adipose - Visceral (Omentum)
								GDF5	8.5e-16	-0.47	Pituitary
								UQCC1	3.0e-15	0.27	Stomach
								FAM83C	3.7e-15	0.16	Skin - Sun Exposed (Lower leg)
								UQCC1	8.6e-14	0.27	Breast - Mammary Tissue
								GDF5	1.6e-13	-0.42	Esophagus - Gastroesophageal Junction
								RPL36P4	3.8e-13	-0.37	Artery - Tibial
								RPL36P4	4.5e-13	-0.42	Cells - Cultured fibroblasts
								RPL36P4	4.7e-12	-0.38	Adipose - Subcutaneous
								CPNE1	1.2e-11	0.31	Adipose - Subcutaneous
								CEP250	1.7e-11	-0.22	Esophagus - Mucosa
								CPNE1	1.9e-11	0.22	Whole Blood
								RPL36P4	4.6e-11	-0.39	Nerve - Tibial
								RPL36P4	7.8e-11	-0.44	Breast - Mammary Tissue
								RPL36P4	9.0e-11	-0.38	Skin - Not Sun Exposed (Suprapubic)
								RPL36P4	1.2e-10	-0.37	Thyroid
								GDF5	1.5e-10	0.25	Lung
								RPL36P4	1.6e-10	-0.37	Lung
								RPL36P4	2.4e-10	-0.32	Muscle - Skeletal
								GDF5	3.5e-10	-0.37	Colon - Sigmoid
								UQCC1	3.9e-10	0.14	Heart - Atrial Appendage
								CPNE1	3.9e-10	0.37	Testis
								GDF5	5.2e-10	-0.28	Thyroid
								UQCC1	1.4e-9	0.20	Nerve - Tibial
								GDF5	1.6e-9	-0.33	Esophagus - Muscularis
								UQCC1	2.7e-9	0.17	Thyroid
								RPL36P4	2.8e-9	-0.35	Esophagus - Mucosa
								UQCC1	5.9e-9	0.15	Artery - Tibial
								GDF5	6.4e-9	-0.43	Brain - Putamen (basal ganglia)
								CPNE1	7.0e-9	0.29	Esophagus - Mucosa
								RPL36P4	7.4e-9	-0.42	Testis
								CPNE1	7.9e-9	0.23	Lung
								CPNE1	9.8e-9	0.25	Skin - Sun Exposed (Lower leg)
								RPL36P4	1.5e-8	-0.32	Skin - Sun Exposed (Lower leg)
								UQCC1	2.0e-8	0.24	Pancreas
								RPL36P4	2.4e-8	-0.27	Whole Blood
								CPNE1	3.2e-8	0.27	Nerve - Tibial
								EPB41L1	3.6e-8	0.19	Esophagus - Mucosa
								UQCC1	4.0e-8	0.33	Minor Salivary Gland
								RPL36P4	8.5e-8	-0.39	Heart - Atrial Appendage
								UQCC1	9.3e-8	0.18	Brain - Caudate (basal ganglia)
								FAM83C	9.6e-8	0.13	Skin - Not Sun Exposed (Suprapubic)
								UQCC1	1.1e-7	0.17	Colon - Sigmoid
								CPNE1	1.1e-7	0.24	Skin - Not Sun Exposed (Suprapubic)
								UQCC1	1.2e-7	0.12	Heart - Left Ventricle
								RPL36P4	1.3e-7	-0.46	Adrenal Gland
								RPL36P4	1.4e-7	-0.40	Brain - Nucleus accumbens (basal ganglia)
								RPL36P4	2.2e-7	-0.38	Colon - Transverse
								CPNE1	2.7e-7	0.22	Artery - Tibial
								ERGIC3	2.9e-7	0.12	Cells - Cultured fibroblasts
								UQCC1	3.1e-7	0.19	Brain - Hippocampus
								RPL36P4	3.2e-7	-0.31	Esophagus - Muscularis
								RPL36P4	3.4e-7	-0.32	Adipose - Visceral (Omentum)
								FER1L4	4.9e-7	0.25	Nerve - Tibial
								CPNE1	6.4e-7	0.34	Prostate
								CPNE1	7.1e-7	0.36	Adrenal Gland
								RPL36P4	9.9e-7	-0.36	Esophagus - Gastroesophageal Junction
								RP4-614O4.13	0.0000011	0.15	Skin - Sun Exposed (Lower leg)
								RPL36P4	0.0000012	-0.48	Spleen
								RPL36P4	0.0000013	-0.41	Pancreas
								CPNE1	0.0000016	0.22	Thyroid
								SCAND1	0.0000019	-0.15	Artery - Aorta
								GDF5	0.0000022	-0.17	Colon - Transverse
								RPL36P4	0.0000028	-0.34	Artery - Aorta
								CPNE1	0.0000029	0.16	Muscle - Skeletal
								CPNE1	0.0000075	0.18	Cells - Cultured fibroblasts
								CPNE1	0.0000088	0.24	Breast - Mammary Tissue
								EDEM2	0.000011	0.11	Adipose - Subcutaneous
								UQCC1	0.000012	0.21	Spleen
								UQCC1	0.000015	0.44	Cells - EBV-transformed lymphocytes
								GDF5	0.000015	-0.36	Brain - Frontal Cortex (BA9)
								RPL36P4	0.000015	-0.38	Prostate
								GDF5	0.000018	-0.38	Brain - Cortex
								EIF6	0.000020	0.066	Cells - Cultured fibroblasts
								RPL36P4	0.000022	-0.31	Heart - Left Ventricle
								UQCC1	0.000025	0.11	Artery - Aorta
								NFS1	0.000033	-0.096	Muscle - Skeletal
								MAP1LC3A	0.000033	-0.12	Brain - Hippocampus
								UQCC1	0.000037	0.22	Adrenal Gland
								UQCC1	0.000039	0.096	Esophagus - Muscularis
								CEP250	0.000039	-0.14	Testis
								CPNE1	0.000040	0.20	Artery - Aorta
								FAM83C	0.000047	0.21	Prostate
								EPB41L1	0.000048	-0.12	Artery - Aorta
								EDEM2	0.000049	0.14	Cells - Cultured fibroblasts
								UQCC1	0.000052	0.13	Brain - Frontal Cortex (BA9)
								CPNE1	0.000062	0.19	Brain - Cerebellum
								MMP24-AS1	0.000076	0.26	Brain - Putamen (basal ganglia)
								MMP24-AS1	0.000089	0.11	Cells - Cultured fibroblasts
								RPL36P4	0.000094	-0.31	Colon - Sigmoid
								CPNE1	0.000096	0.17	Brain - Cerebellar Hemisphere
								CPNE1	0.000098	0.16	Heart - Left Ventricle
								CPNE1	0.00010	0.21	Colon - Transverse
								UQCC1	0.00010	0.11	Brain - Nucleus accumbens (basal ganglia)
								EIF6	0.00011	-0.066	Skin - Not Sun Exposed (Suprapubic)
								UQCC1	0.00012	0.13	Colon - Transverse
								FAM83C	0.00014	0.11	Esophagus - Mucosa
								RP4-614O4.13	0.00014	0.15	Breast - Mammary Tissue
								MAP1LC3A	0.00019	-0.077	Artery - Tibial
								TRPC4AP	0.00022	-0.20	Brain - Cerebellar Hemisphere
								EIF6	0.00026	-0.090	Muscle - Skeletal
								GDF5OS	0.00032	-0.23	Testis
								CEP250	0.00036	-0.084	Artery - Tibial
								MMP24-AS1	0.00040	0.11	Muscle - Skeletal
								MYH7B	0.00042	-0.076	Nerve - Tibial
								RP4-614O4.13	0.00043	0.085	Whole Blood
								FER1L4	0.00045	0.11	Skin - Sun Exposed (Lower leg)
								FER1L4	0.00050	0.060	Cells - Cultured fibroblasts
								RP4-614O4.13	0.00059	0.089	Cells - Cultured fibroblasts
20	rs143384	35437976	rs6060402	35417437	20539	0.81	-0.95	UQCC1	2.8e-64	0.55	Cells - Cultured fibroblasts
								UQCC1	9.9e-40	0.39	Skin - Sun Exposed (Lower leg)
								UQCC1	1.3e-38	0.25	Muscle - Skeletal
								UQCC1	5.6e-31	0.29	Skin - Not Sun Exposed (Suprapubic)
								UQCC1	1.5e-24	0.27	Esophagus - Mucosa
								UQCC1	6.0e-23	0.32	Adipose - Subcutaneous
								UQCC1	1.6e-20	0.28	Lung
								UQCC1	6.5e-20	0.22	Whole Blood
								UQCC1	5.4e-18	0.23	Adipose - Visceral (Omentum)
								GDF5	1.3e-14	-0.46	Pituitary
								UQCC1	1.4e-14	0.26	Stomach
								UQCC1	2.8e-14	0.27	Breast - Mammary Tissue
								FAM83C	4.6e-14	0.15	Skin - Sun Exposed (Lower leg)
								GDF5	3.8e-13	-0.42	Esophagus - Gastroesophageal Junction
								RPL36P4	1.8e-12	-0.42	Cells - Cultured fibroblasts
								RPL36P4	3.9e-12	-0.35	Artery - Tibial
								CPNE1	1.9e-11	0.22	Whole Blood
								GDF5	2.0e-11	0.27	Lung
								CEP250	2.9e-11	-0.22	Esophagus - Mucosa
								GDF5	3.7e-11	-0.39	Colon - Sigmoid
								UQCC1	5.0e-11	0.19	Thyroid
								RPL36P4	5.5e-11	-0.38	Thyroid
								RPL36P4	8.4e-11	-0.35	Adipose - Subcutaneous
								RPL36P4	1.1e-10	-0.38	Nerve - Tibial
								UQCC1	1.3e-10	0.21	Nerve - Tibial
								RPL36P4	1.4e-10	-0.44	Breast - Mammary Tissue
								CPNE1	2.4e-10	0.29	Adipose - Subcutaneous
								RPL36P4	2.7e-10	-0.36	Lung
								CPNE1	3.1e-10	0.38	Testis
								RPL36P4	7.6e-10	-0.30	Muscle - Skeletal
								CPNE1	1.2e-9	0.24	Lung
								UQCC1	1.7e-9	0.13	Heart - Atrial Appendage
								GDF5	1.8e-9	-0.26	Thyroid
								RPL36P4	2.0e-9	-0.35	Skin - Not Sun Exposed (Suprapubic)
								RPL36P4	2.0e-9	-0.34	Skin - Sun Exposed (Lower leg)
								RPL36P4	3.3e-9	-0.35	Esophagus - Mucosa
								UQCC1	6.3e-9	0.25	Pancreas
								GDF5	6.4e-9	-0.43	Brain - Putamen (basal ganglia)
								CPNE1	6.8e-9	0.29	Esophagus - Mucosa
								RPL36P4	1.0e-8	-0.42	Testis
								EPB41L1	1.2e-8	0.20	Esophagus - Mucosa
								FAM83C	1.9e-8	0.13	Skin - Not Sun Exposed (Suprapubic)
								GDF5	2.2e-8	-0.30	Esophagus - Muscularis
								UQCC1	2.2e-8	0.13	Heart - Left Ventricle
								UQCC1	2.2e-8	0.14	Artery - Tibial
								CPNE1	2.4e-8	0.24	Skin - Sun Exposed (Lower leg)
								CPNE1	3.2e-8	0.27	Nerve - Tibial
								RPL36P4	3.6e-8	-0.26	Whole Blood
								UQCC1	7.6e-8	0.32	Minor Salivary Gland
								UQCC1	8.1e-8	0.17	Colon - Sigmoid
								RPL36P4	8.3e-8	-0.41	Brain - Nucleus accumbens (basal ganglia)
								RPL36P4	8.5e-8	-0.33	Adipose - Visceral (Omentum)
								RPL36P4	8.6e-8	-0.39	Heart - Atrial Appendage
								UQCC1	9.3e-8	0.18	Brain - Caudate (basal ganglia)
								CPNE1	1.6e-7	0.22	Artery - Tibial
								UQCC1	2.0e-7	0.20	Brain - Hippocampus
								RPL36P4	2.1e-7	-0.45	Adrenal Gland
								RPL36P4	2.7e-7	-0.37	Colon - Transverse
								ERGIC3	2.8e-7	0.12	Cells - Cultured fibroblasts
								CPNE1	3.0e-7	0.37	Adrenal Gland
								CPNE1	4.6e-7	0.35	Prostate
								RP4-614O4.13	7.4e-7	0.16	Skin - Sun Exposed (Lower leg)
								GDF5	8.5e-7	-0.17	Colon - Transverse
								RPL36P4	0.0000012	-0.29	Esophagus - Muscularis
								CPNE1	0.0000013	0.21	Skin - Not Sun Exposed (Suprapubic)
								RPL36P4	0.0000013	-0.36	Esophagus - Gastroesophageal Junction
								CPNE1	0.0000013	0.22	Thyroid
								CPNE1	0.0000023	0.16	Muscle - Skeletal
								EDEM2	0.0000033	0.12	Adipose - Subcutaneous
								FER1L4	0.0000039	0.23	Nerve - Tibial
								CPNE1	0.0000047	0.18	Cells - Cultured fibroblasts
								RPL36P4	0.0000048	-0.33	Artery - Aorta
								EIF6	0.0000049	-0.077	Skin - Not Sun Exposed (Suprapubic)
								GDF5	0.0000061	-0.40	Brain - Cortex
								RPL36P4	0.0000062	-0.39	Pancreas
								CPNE1	0.0000064	0.24	Breast - Mammary Tissue
								UQCC1	0.0000070	0.22	Spleen
								RPL36P4	0.0000078	-0.44	Spleen
								CPNE1	0.000010	0.24	Colon - Transverse
								FAM83C	0.000011	0.22	Prostate
								UQCC1	0.000012	0.24	Adrenal Gland
								UQCC1	0.000015	0.44	Cells - EBV-transformed lymphocytes
								GDF5	0.000018	-0.36	Brain - Frontal Cortex (BA9)
								UQCC1	0.000018	0.11	Artery - Aorta
								UQCC1	0.000019	0.10	Esophagus - Muscularis
								FAM83C	0.000022	0.12	Esophagus - Mucosa
								RPL36P4	0.000023	-0.38	Prostate
								MMP24-AS1	0.000029	0.13	Muscle - Skeletal
								EIF6	0.000030	0.065	Cells - Cultured fibroblasts
								CEP250	0.000034	-0.14	Testis
								PROCR	0.000034	0.13	Adipose - Subcutaneous
								RPL36P4	0.000036	-0.30	Heart - Left Ventricle
								SCAND1	0.000039	-0.13	Artery - Aorta
								MAP1LC3A	0.000051	-0.12	Brain - Hippocampus
								MMP24-AS1	0.000054	0.11	Cells - Cultured fibroblasts
								CPNE1	0.000062	0.20	Artery - Aorta
								EDEM2	0.000064	0.14	Cells - Cultured fibroblasts
								EIF6	0.000065	-0.097	Muscle - Skeletal
								UQCC1	0.000067	0.11	Brain - Nucleus accumbens (basal ganglia)
								RPL36P4	0.000072	-0.31	Colon - Sigmoid
								MMP24-AS1	0.000076	0.26	Brain - Putamen (basal ganglia)
								GDF5OS	0.000076	-0.25	Testis
								UQCC1	0.000078	0.13	Brain - Frontal Cortex (BA9)
								MAP1LC3A	0.000078	-0.081	Artery - Tibial
								RP4-614O4.13	0.00012	0.15	Breast - Mammary Tissue
								CPNE1	0.00013	0.15	Heart - Left Ventricle
								NFS1	0.00013	-0.087	Muscle - Skeletal
								CEP250	0.00014	-0.090	Artery - Tibial
								MYH7B	0.00014	-0.082	Nerve - Tibial
								RP4-614O4.13	0.00015	0.18	Heart - Atrial Appendage
								CPNE1	0.00019	0.18	Brain - Cerebellum
								MMP24-AS1	0.00029	0.11	Lung
								ERGIC3	0.00033	-0.083	Nerve - Tibial
								CEP250	0.00048	-0.10	Skin - Sun Exposed (Lower leg)
								MAP1LC3A	0.00049	-0.096	Nerve - Tibial
								RP4-614O4.13	0.00058	0.089	Cells - Cultured fibroblasts
20	rs143384	35437976	rs6141551	35419167	18809	0.8	-0.94	UQCC1	1.1e-65	0.54	Cells - Cultured fibroblasts
								UQCC1	7.5e-36	0.38	Skin - Sun Exposed (Lower leg)
								UQCC1	1.0e-35	0.24	Muscle - Skeletal
								UQCC1	2.2e-28	0.29	Skin - Not Sun Exposed (Suprapubic)
								UQCC1	4.7e-24	0.27	Esophagus - Mucosa
								UQCC1	1.1e-21	0.32	Adipose - Subcutaneous
								UQCC1	3.6e-20	0.28	Lung
								UQCC1	9.3e-20	0.22	Whole Blood
								UQCC1	9.9e-17	0.22	Adipose - Visceral (Omentum)
								FAM83C	2.9e-16	0.17	Skin - Sun Exposed (Lower leg)
								GDF5	5.5e-15	-0.46	Pituitary
								UQCC1	1.1e-14	0.26	Stomach
								GDF5	4.8e-14	-0.44	Esophagus - Gastroesophageal Junction
								RPL36P4	1.4e-13	-0.43	Cells - Cultured fibroblasts
								RPL36P4	8.1e-13	-0.37	Artery - Tibial
								UQCC1	1.4e-12	0.26	Breast - Mammary Tissue
								CPNE1	1.6e-12	0.23	Whole Blood
								CPNE1	1.6e-12	0.33	Adipose - Subcutaneous
								RPL36P4	5.2e-12	-0.38	Adipose - Subcutaneous
								RPL36P4	5.8e-12	-0.41	Nerve - Tibial
								GDF5	1.8e-11	0.27	Lung
								RPL36P4	2.2e-11	-0.46	Breast - Mammary Tissue
								CEP250	3.0e-11	-0.22	Esophagus - Mucosa
								RPL36P4	5.2e-11	-0.39	Skin - Not Sun Exposed (Suprapubic)
								UQCC1	7.0e-11	0.21	Nerve - Tibial
								RPL36P4	1.5e-10	-0.37	Lung
								RPL36P4	1.5e-10	-0.32	Muscle - Skeletal
								RPL36P4	1.7e-10	-0.37	Thyroid
								CPNE1	4.5e-10	0.38	Testis
								UQCC1	5.3e-10	0.14	Heart - Atrial Appendage
								CPNE1	6.0e-10	0.25	Lung
								GDF5	6.3e-10	-0.37	Colon - Sigmoid
								RPL36P4	7.7e-10	-0.37	Esophagus - Mucosa
								CPNE1	1.2e-9	0.31	Esophagus - Mucosa
								RPL36P4	1.4e-9	-0.29	Whole Blood
								CPNE1	1.5e-9	0.26	Skin - Sun Exposed (Lower leg)
								GDF5	2.9e-9	-0.26	Thyroid
								UQCC1	3.0e-9	0.17	Thyroid
								RPL36P4	5.2e-9	-0.33	Skin - Sun Exposed (Lower leg)
								UQCC1	5.4e-9	0.25	Pancreas
								GDF5	6.1e-9	-0.32	Esophagus - Muscularis
								GDF5	6.9e-9	-0.42	Brain - Putamen (basal ganglia)
								CPNE1	1.2e-8	0.28	Nerve - Tibial
								FAM83C	1.4e-8	0.14	Skin - Not Sun Exposed (Suprapubic)
								EPB41L1	1.4e-8	0.20	Esophagus - Mucosa
								RPL36P4	1.5e-8	-0.42	Testis
								RPL36P4	1.5e-8	-0.34	Esophagus - Muscularis
								CPNE1	1.9e-8	0.24	Artery - Tibial
								RPL36P4	2.0e-8	-0.35	Adipose - Visceral (Omentum)
								UQCC1	2.3e-8	0.15	Artery - Tibial
								RPL36P4	2.7e-8	-0.41	Colon - Transverse
								ERGIC3	4.3e-8	0.13	Cells - Cultured fibroblasts
								UQCC1	4.4e-8	0.13	Heart - Left Ventricle
								CPNE1	6.4e-8	0.24	Skin - Not Sun Exposed (Suprapubic)
								CPNE1	6.9e-8	0.24	Thyroid
								RPL36P4	6.9e-8	-0.40	Heart - Atrial Appendage
								RPL36P4	7.8e-8	-0.47	Adrenal Gland
								RPL36P4	9.5e-8	-0.40	Brain - Nucleus accumbens (basal ganglia)
								CPNE1	1.0e-7	0.37	Prostate
								UQCC1	1.4e-7	0.18	Brain - Caudate (basal ganglia)
								UQCC1	1.6e-7	0.17	Colon - Sigmoid
								UQCC1	1.6e-7	0.20	Brain - Hippocampus
								CPNE1	2.7e-7	0.18	Muscle - Skeletal
								RPL36P4	3.3e-7	-0.44	Pancreas
								RPL36P4	6.4e-7	-0.49	Spleen
								CPNE1	6.6e-7	0.27	Breast - Mammary Tissue
								RPL36P4	6.7e-7	-0.37	Esophagus - Gastroesophageal Junction
								CPNE1	9.5e-7	0.36	Adrenal Gland
								UQCC1	0.0000010	0.31	Minor Salivary Gland
								CPNE1	0.0000010	0.19	Cells - Cultured fibroblasts
								RP4-614O4.13	0.0000015	0.15	Skin - Sun Exposed (Lower leg)
								FER1L4	0.0000019	0.23	Nerve - Tibial
								CPNE1	0.0000033	0.26	Colon - Transverse
								UQCC1	0.0000036	0.23	Spleen
								GDF5	0.0000037	-0.16	Colon - Transverse
								RPL36P4	0.0000037	-0.33	Artery - Aorta
								UQCC1	0.0000040	0.11	Esophagus - Muscularis
								SCAND1	0.0000041	-0.14	Artery - Aorta
								UQCC1	0.0000062	0.25	Adrenal Gland
								EDEM2	0.0000065	0.12	Adipose - Subcutaneous
								RPL36P4	0.0000069	-0.40	Prostate
								MAP1LC3A	0.0000091	-0.13	Brain - Hippocampus
								NFS1	0.0000094	-0.10	Muscle - Skeletal
								MMP24-AS1	0.000011	0.12	Cells - Cultured fibroblasts
								GDF5	0.000012	-0.37	Brain - Frontal Cortex (BA9)
								RPL36P4	0.000013	-0.32	Heart - Left Ventricle
								UQCC1	0.000018	0.14	Brain - Frontal Cortex (BA9)
								GDF5	0.000018	-0.38	Brain - Cortex
								UQCC1	0.000019	0.11	Artery - Aorta
								UQCC1	0.000024	0.12	Brain - Nucleus accumbens (basal ganglia)
								CPNE1	0.000025	0.17	Heart - Left Ventricle
								FAM83C	0.000025	0.12	Esophagus - Mucosa
								CPNE1	0.000028	0.21	Artery - Aorta
								UQCC1	0.000029	0.42	Cells - EBV-transformed lymphocytes
								UQCC1	0.000031	0.14	Colon - Transverse
								CPNE1	0.000032	0.18	Brain - Cerebellar Hemisphere
								FAM83C	0.000037	0.21	Prostate
								GDF5OS	0.000040	-0.26	Testis
								MMP24-AS1	0.000050	0.13	Muscle - Skeletal
								EIF6	0.000065	0.062	Cells - Cultured fibroblasts
								CEP250	0.000065	-0.14	Testis
								GDF5	0.000068	-0.38	Brain - Hippocampus
								EPB41L1	0.000074	-0.12	Artery - Aorta
								RP4-614O4.13	0.000074	0.19	Heart - Atrial Appendage
								PROCR	0.000076	-0.46	Cells - EBV-transformed lymphocytes
								UQCC1	0.000077	0.16	Brain - Putamen (basal ganglia)
								FER1L4	0.000084	0.13	Skin - Sun Exposed (Lower leg)
								UQCC1	0.000085	0.16	Brain - Cortex
								RP4-614O4.13	0.000087	0.16	Breast - Mammary Tissue
								RPL36P4	0.000098	-0.31	Colon - Sigmoid
								EDEM2	0.00011	0.13	Cells - Cultured fibroblasts
								CPNE1	0.00011	0.18	Esophagus - Muscularis
								CPNE1	0.00013	0.18	Heart - Atrial Appendage
								RPL36P4	0.00014	-0.33	Pituitary
								CPNE1	0.00015	0.18	Brain - Cerebellum
								TRPC4AP	0.00017	-0.21	Brain - Cerebellar Hemisphere
								MYH7B	0.00017	-0.081	Nerve - Tibial
								FER1L4	0.00020	0.064	Cells - Cultured fibroblasts
								TRPC4AP	0.00023	0.13	Esophagus - Gastroesophageal Junction
								EIF6	0.00027	-0.089	Muscle - Skeletal
								RP4-614O4.13	0.00028	0.17	Adipose - Visceral (Omentum)
								MAP1LC3A	0.00029	-0.075	Artery - Tibial
								ERGIC3	0.00034	-0.084	Nerve - Tibial
								TRPC4AP	0.00034	0.083	Skin - Not Sun Exposed (Suprapubic)
								PROCR	0.00037	0.12	Adipose - Subcutaneous
								MMP24-AS1	0.00040	0.081	Whole Blood
								CEP250	0.00049	-0.083	Artery - Tibial
20	rs143384	35437976	rs7262358	35420334	17642	0.81	-0.95	UQCC1	1.1e-65	0.54	Cells - Cultured fibroblasts
								UQCC1	5.8e-36	0.24	Muscle - Skeletal
								UQCC1	7.3e-36	0.38	Skin - Sun Exposed (Lower leg)
								UQCC1	2.2e-27	0.28	Skin - Not Sun Exposed (Suprapubic)
								UQCC1	1.6e-23	0.27	Esophagus - Mucosa
								UQCC1	1.0e-21	0.32	Adipose - Subcutaneous
								UQCC1	3.7e-20	0.22	Whole Blood
								UQCC1	3.8e-19	0.27	Lung
								UQCC1	1.4e-16	0.22	Adipose - Visceral (Omentum)
								FAM83C	1.3e-15	0.16	Skin - Sun Exposed (Lower leg)
								UQCC1	5.2e-15	0.27	Stomach
								GDF5	6.0e-15	-0.46	Pituitary
								GDF5	4.1e-14	-0.44	Esophagus - Gastroesophageal Junction
								RPL36P4	1.4e-13	-0.43	Cells - Cultured fibroblasts
								RPL36P4	4.5e-13	-0.37	Artery - Tibial
								CPNE1	1.7e-12	0.23	Whole Blood
								RPL36P4	1.7e-12	-0.39	Adipose - Subcutaneous
								CPNE1	1.8e-12	0.33	Adipose - Subcutaneous
								RPL36P4	3.4e-12	-0.42	Nerve - Tibial
								UQCC1	3.8e-12	0.25	Breast - Mammary Tissue
								RPL36P4	3.8e-12	-0.41	Skin - Not Sun Exposed (Suprapubic)
								CEP250	5.6e-12	-0.23	Esophagus - Mucosa
								RPL36P4	1.5e-11	-0.46	Breast - Mammary Tissue
								RPL36P4	4.7e-11	-0.38	Thyroid
								GDF5	4.9e-11	0.26	Lung
								RPL36P4	6.7e-11	-0.37	Lung
								RPL36P4	6.8e-11	-0.33	Muscle - Skeletal
								UQCC1	1.0e-10	0.14	Heart - Atrial Appendage
								CPNE1	3.2e-10	0.38	Testis
								UQCC1	3.3e-10	0.21	Nerve - Tibial
								RPL36P4	4.7e-10	-0.37	Esophagus - Mucosa
								GDF5	5.8e-10	-0.34	Esophagus - Muscularis
								GDF5	8.0e-10	-0.36	Colon - Sigmoid
								CPNE1	1.2e-9	0.31	Esophagus - Mucosa
								CPNE1	1.5e-9	0.24	Lung
								GDF5	1.6e-9	-0.27	Thyroid
								RPL36P4	1.6e-9	-0.29	Whole Blood
								CPNE1	1.7e-9	0.26	Skin - Sun Exposed (Lower leg)
								UQCC1	2.9e-9	0.17	Thyroid
								GDF5	6.9e-9	-0.42	Brain - Putamen (basal ganglia)
								RPL36P4	7.7e-9	-0.35	Esophagus - Muscularis
								RPL36P4	8.7e-9	-0.33	Skin - Sun Exposed (Lower leg)
								UQCC1	1.4e-8	0.13	Heart - Left Ventricle
								CPNE1	1.5e-8	0.28	Nerve - Tibial
								UQCC1	1.7e-8	0.15	Artery - Tibial
								UQCC1	1.8e-8	0.24	Pancreas
								EPB41L1	2.1e-8	0.20	Esophagus - Mucosa
								RPL36P4	2.3e-8	-0.41	Testis
								RPL36P4	2.4e-8	-0.41	Heart - Atrial Appendage
								CPNE1	3.5e-8	0.24	Artery - Tibial
								RPL36P4	3.5e-8	-0.40	Colon - Transverse
								RPL36P4	3.9e-8	-0.34	Adipose - Visceral (Omentum)
								ERGIC3	4.3e-8	0.13	Cells - Cultured fibroblasts
								CPNE1	4.4e-8	0.25	Skin - Not Sun Exposed (Suprapubic)
								RPL36P4	9.5e-8	-0.40	Brain - Nucleus accumbens (basal ganglia)
								CPNE1	9.5e-8	0.24	Thyroid
								RPL36P4	9.6e-8	-0.47	Adrenal Gland
								UQCC1	1.2e-7	0.17	Colon - Sigmoid
								UQCC1	1.4e-7	0.18	Brain - Caudate (basal ganglia)
								CPNE1	1.4e-7	0.36	Prostate
								UQCC1	1.6e-7	0.20	Brain - Hippocampus
								RPL36P4	1.8e-7	-0.45	Pancreas
								FAM83C	2.2e-7	0.13	Skin - Not Sun Exposed (Suprapubic)
								RPL36P4	2.6e-7	-0.38	Esophagus - Gastroesophageal Junction
								RPL36P4	2.8e-7	-0.50	Spleen
								CPNE1	3.0e-7	0.18	Muscle - Skeletal
								UQCC1	7.3e-7	0.31	Minor Salivary Gland
								FER1L4	8.0e-7	0.24	Nerve - Tibial
								CPNE1	0.0000010	0.19	Cells - Cultured fibroblasts
								RP4-614O4.13	0.0000010	0.16	Skin - Sun Exposed (Lower leg)
								SCAND1	0.0000012	-0.15	Artery - Aorta
								CPNE1	0.0000013	0.26	Breast - Mammary Tissue
								CPNE1	0.0000013	0.35	Adrenal Gland
								RPL36P4	0.0000025	-0.34	Artery - Aorta
								UQCC1	0.0000046	0.22	Spleen
								RPL36P4	0.0000047	-0.41	Prostate
								RPL36P4	0.0000065	-0.33	Heart - Left Ventricle
								UQCC1	0.0000066	0.11	Esophagus - Muscularis
								EDEM2	0.0000080	0.11	Adipose - Subcutaneous
								MAP1LC3A	0.0000091	-0.13	Brain - Hippocampus
								MMP24-AS1	0.000011	0.12	Cells - Cultured fibroblasts
								GDF5	0.000012	-0.37	Brain - Frontal Cortex (BA9)
								UQCC1	0.000012	0.24	Adrenal Gland
								NFS1	0.000012	-0.10	Muscle - Skeletal
								CPNE1	0.000012	0.24	Colon - Transverse
								GDF5	0.000013	-0.16	Colon - Transverse
								EPB41L1	0.000016	-0.13	Artery - Aorta
								UQCC1	0.000018	0.14	Brain - Frontal Cortex (BA9)
								GDF5	0.000018	-0.38	Brain - Cortex
								UQCC1	0.000021	0.11	Artery - Aorta
								CPNE1	0.000022	0.17	Heart - Left Ventricle
								UQCC1	0.000023	0.15	Colon - Transverse
								UQCC1	0.000024	0.12	Brain - Nucleus accumbens (basal ganglia)
								CPNE1	0.000028	0.21	Artery - Aorta
								UQCC1	0.000029	0.42	Cells - EBV-transformed lymphocytes
								CPNE1	0.000032	0.18	Brain - Cerebellar Hemisphere
								RPL36P4	0.000050	-0.32	Colon - Sigmoid
								CEP250	0.000055	-0.14	Testis
								EIF6	0.000065	0.062	Cells - Cultured fibroblasts
								GDF5	0.000068	-0.38	Brain - Hippocampus
								GDF5OS	0.000072	-0.25	Testis
								FAM83C	0.000074	0.20	Prostate
								PROCR	0.000076	-0.46	Cells - EBV-transformed lymphocytes
								UQCC1	0.000077	0.16	Brain - Putamen (basal ganglia)
								UQCC1	0.000085	0.16	Brain - Cortex
								EDEM2	0.00011	0.13	Cells - Cultured fibroblasts
								TRPC4AP	0.00011	0.14	Esophagus - Gastroesophageal Junction
								RP4-614O4.13	0.00012	0.16	Breast - Mammary Tissue
								FAM83C	0.00013	0.11	Esophagus - Mucosa
								CPNE1	0.00013	0.18	Brain - Cerebellum
								RPL36P4	0.00014	-0.33	Pituitary
								MMP24-AS1	0.00016	0.12	Muscle - Skeletal
								TRPC4AP	0.00017	-0.21	Brain - Cerebellar Hemisphere
								CPNE1	0.00017	0.17	Esophagus - Muscularis
								EIF6	0.00018	-0.092	Muscle - Skeletal
								CPNE1	0.00018	0.17	Heart - Atrial Appendage
								FER1L4	0.00020	0.064	Cells - Cultured fibroblasts
								FER1L4	0.00021	0.12	Skin - Sun Exposed (Lower leg)
								MYH7B	0.00022	-0.080	Nerve - Tibial
								MMP24-AS1	0.00025	0.11	Lung
								RP4-614O4.13	0.00026	0.17	Adipose - Visceral (Omentum)
								RP4-614O4.13	0.00029	0.18	Heart - Atrial Appendage
								EPB41L1	0.00030	-0.087	Artery - Tibial
								RP4-614O4.13	0.00044	0.084	Whole Blood
								TRPC4AP	0.00050	0.081	Skin - Not Sun Exposed (Suprapubic)
								CEP250	0.00051	-0.079	Thyroid
20	rs143384	35437976	rs6142381	35420820	17156	0.81	-0.95	UQCC1	7.9e-65	0.54	Cells - Cultured fibroblasts
								UQCC1	7.5e-36	0.38	Skin - Sun Exposed (Lower leg)
								UQCC1	1.0e-35	0.24	Muscle - Skeletal
								UQCC1	2.2e-28	0.29	Skin - Not Sun Exposed (Suprapubic)
								UQCC1	4.7e-24	0.27	Esophagus - Mucosa
								UQCC1	1.1e-21	0.32	Adipose - Subcutaneous
								UQCC1	3.6e-20	0.28	Lung
								UQCC1	9.3e-20	0.22	Whole Blood
								UQCC1	9.9e-17	0.22	Adipose - Visceral (Omentum)
								FAM83C	2.9e-16	0.17	Skin - Sun Exposed (Lower leg)
								GDF5	5.5e-15	-0.46	Pituitary
								UQCC1	1.1e-14	0.26	Stomach
								GDF5	4.8e-14	-0.44	Esophagus - Gastroesophageal Junction
								RPL36P4	2.7e-13	-0.43	Cells - Cultured fibroblasts
								RPL36P4	8.1e-13	-0.37	Artery - Tibial
								UQCC1	1.4e-12	0.26	Breast - Mammary Tissue
								CPNE1	1.6e-12	0.23	Whole Blood
								CPNE1	1.6e-12	0.33	Adipose - Subcutaneous
								RPL36P4	5.2e-12	-0.38	Adipose - Subcutaneous
								RPL36P4	5.8e-12	-0.41	Nerve - Tibial
								GDF5	1.8e-11	0.27	Lung
								RPL36P4	2.2e-11	-0.46	Breast - Mammary Tissue
								CEP250	3.0e-11	-0.22	Esophagus - Mucosa
								RPL36P4	5.2e-11	-0.39	Skin - Not Sun Exposed (Suprapubic)
								UQCC1	7.0e-11	0.21	Nerve - Tibial
								RPL36P4	1.5e-10	-0.37	Lung
								RPL36P4	1.5e-10	-0.32	Muscle - Skeletal
								RPL36P4	1.7e-10	-0.37	Thyroid
								CPNE1	4.5e-10	0.38	Testis
								UQCC1	5.3e-10	0.14	Heart - Atrial Appendage
								CPNE1	6.0e-10	0.25	Lung
								GDF5	6.3e-10	-0.37	Colon - Sigmoid
								RPL36P4	7.7e-10	-0.37	Esophagus - Mucosa
								CPNE1	1.2e-9	0.31	Esophagus - Mucosa
								RPL36P4	1.4e-9	-0.29	Whole Blood
								CPNE1	1.5e-9	0.26	Skin - Sun Exposed (Lower leg)
								GDF5	2.9e-9	-0.26	Thyroid
								UQCC1	3.0e-9	0.17	Thyroid
								RPL36P4	5.2e-9	-0.33	Skin - Sun Exposed (Lower leg)
								UQCC1	5.4e-9	0.25	Pancreas
								GDF5	6.1e-9	-0.32	Esophagus - Muscularis
								GDF5	6.9e-9	-0.42	Brain - Putamen (basal ganglia)
								CPNE1	1.2e-8	0.28	Nerve - Tibial
								FAM83C	1.4e-8	0.14	Skin - Not Sun Exposed (Suprapubic)
								EPB41L1	1.4e-8	0.20	Esophagus - Mucosa
								RPL36P4	1.5e-8	-0.42	Testis
								RPL36P4	1.5e-8	-0.34	Esophagus - Muscularis
								CPNE1	1.9e-8	0.24	Artery - Tibial
								RPL36P4	2.0e-8	-0.35	Adipose - Visceral (Omentum)
								UQCC1	2.3e-8	0.15	Artery - Tibial
								RPL36P4	2.7e-8	-0.41	Colon - Transverse
								ERGIC3	4.1e-8	0.13	Cells - Cultured fibroblasts
								UQCC1	4.4e-8	0.13	Heart - Left Ventricle
								CPNE1	6.4e-8	0.24	Skin - Not Sun Exposed (Suprapubic)
								CPNE1	6.9e-8	0.24	Thyroid
								RPL36P4	6.9e-8	-0.40	Heart - Atrial Appendage
								RPL36P4	7.8e-8	-0.47	Adrenal Gland
								CPNE1	1.0e-7	0.37	Prostate
								RPL36P4	1.4e-7	-0.40	Brain - Nucleus accumbens (basal ganglia)
								UQCC1	1.4e-7	0.18	Brain - Caudate (basal ganglia)
								UQCC1	1.6e-7	0.17	Colon - Sigmoid
								UQCC1	1.6e-7	0.20	Brain - Hippocampus
								CPNE1	2.7e-7	0.18	Muscle - Skeletal
								RPL36P4	3.3e-7	-0.44	Pancreas
								RPL36P4	6.4e-7	-0.49	Spleen
								CPNE1	6.6e-7	0.27	Breast - Mammary Tissue
								RPL36P4	6.7e-7	-0.37	Esophagus - Gastroesophageal Junction
								CPNE1	9.5e-7	0.36	Adrenal Gland
								UQCC1	0.0000010	0.31	Minor Salivary Gland
								CPNE1	0.0000012	0.19	Cells - Cultured fibroblasts
								RP4-614O4.13	0.0000015	0.15	Skin - Sun Exposed (Lower leg)
								FER1L4	0.0000019	0.23	Nerve - Tibial
								CPNE1	0.0000033	0.26	Colon - Transverse
								UQCC1	0.0000036	0.23	Spleen
								GDF5	0.0000037	-0.16	Colon - Transverse
								RPL36P4	0.0000037	-0.33	Artery - Aorta
								UQCC1	0.0000040	0.11	Esophagus - Muscularis
								SCAND1	0.0000041	-0.14	Artery - Aorta
								UQCC1	0.0000062	0.25	Adrenal Gland
								EDEM2	0.0000065	0.12	Adipose - Subcutaneous
								RPL36P4	0.0000069	-0.40	Prostate
								MAP1LC3A	0.0000091	-0.13	Brain - Hippocampus
								NFS1	0.0000094	-0.10	Muscle - Skeletal
								MMP24-AS1	0.000011	0.12	Cells - Cultured fibroblasts
								RPL36P4	0.000013	-0.32	Heart - Left Ventricle
								GDF5	0.000016	-0.36	Brain - Frontal Cortex (BA9)
								GDF5	0.000018	-0.38	Brain - Cortex
								UQCC1	0.000019	0.11	Artery - Aorta
								UQCC1	0.000021	0.12	Brain - Nucleus accumbens (basal ganglia)
								UQCC1	0.000022	0.14	Brain - Frontal Cortex (BA9)
								CPNE1	0.000025	0.17	Heart - Left Ventricle
								FAM83C	0.000025	0.12	Esophagus - Mucosa
								CPNE1	0.000028	0.21	Artery - Aorta
								UQCC1	0.000029	0.42	Cells - EBV-transformed lymphocytes
								UQCC1	0.000031	0.14	Colon - Transverse
								FAM83C	0.000037	0.21	Prostate
								GDF5OS	0.000040	-0.26	Testis
								CPNE1	0.000042	0.18	Brain - Cerebellar Hemisphere
								MMP24-AS1	0.000050	0.13	Muscle - Skeletal
								EIF6	0.000053	0.062	Cells - Cultured fibroblasts
								CEP250	0.000065	-0.14	Testis
								GDF5	0.000068	-0.38	Brain - Hippocampus
								EPB41L1	0.000074	-0.12	Artery - Aorta
								RP4-614O4.13	0.000074	0.19	Heart - Atrial Appendage
								PROCR	0.000076	-0.46	Cells - EBV-transformed lymphocytes
								UQCC1	0.000077	0.16	Brain - Putamen (basal ganglia)
								FER1L4	0.000084	0.13	Skin - Sun Exposed (Lower leg)
								UQCC1	0.000085	0.16	Brain - Cortex
								RP4-614O4.13	0.000087	0.16	Breast - Mammary Tissue
								RPL36P4	0.000098	-0.31	Colon - Sigmoid
								CPNE1	0.00011	0.18	Esophagus - Muscularis
								EDEM2	0.00012	0.13	Cells - Cultured fibroblasts
								CPNE1	0.00013	0.18	Heart - Atrial Appendage
								RPL36P4	0.00014	-0.33	Pituitary
								CPNE1	0.00015	0.18	Brain - Cerebellum
								FER1L4	0.00017	0.065	Cells - Cultured fibroblasts
								MYH7B	0.00017	-0.081	Nerve - Tibial
								TRPC4AP	0.00023	0.13	Esophagus - Gastroesophageal Junction
								EIF6	0.00027	-0.089	Muscle - Skeletal
								RP4-614O4.13	0.00028	0.17	Adipose - Visceral (Omentum)
								MAP1LC3A	0.00029	-0.075	Artery - Tibial
								ERGIC3	0.00034	-0.084	Nerve - Tibial
								TRPC4AP	0.00034	0.083	Skin - Not Sun Exposed (Suprapubic)
								PROCR	0.00037	0.12	Adipose - Subcutaneous
								MMP24-AS1	0.00040	0.081	Whole Blood
								CEP250	0.00049	-0.083	Artery - Tibial
20	rs143384	35437976	rs224329	35431781	6195	0.84	0.98	UQCC1	7.1e-64	0.54	Cells - Cultured fibroblasts
								UQCC1	7.8e-39	0.25	Muscle - Skeletal
								UQCC1	7.2e-34	0.36	Skin - Sun Exposed (Lower leg)
								UQCC1	7.1e-26	0.27	Skin - Not Sun Exposed (Suprapubic)
								UQCC1	8.3e-24	0.27	Esophagus - Mucosa
								UQCC1	1.3e-20	0.31	Adipose - Subcutaneous
								UQCC1	2.6e-19	0.22	Whole Blood
								UQCC1	3.2e-17	0.26	Lung
								UQCC1	4.1e-16	0.22	Adipose - Visceral (Omentum)
								UQCC1	1.6e-14	0.26	Stomach
								RPL36P4	2.9e-14	-0.44	Cells - Cultured fibroblasts
								GDF5	3.1e-14	-0.44	Esophagus - Gastroesophageal Junction
								GDF5	6.0e-13	-0.44	Pituitary
								CPNE1	7.1e-13	0.23	Whole Blood
								RPL36P4	1.8e-12	-0.42	Nerve - Tibial
								FAM83C	3.8e-12	0.14	Skin - Sun Exposed (Lower leg)
								RPL36P4	5.2e-12	-0.40	Thyroid
								CEP250	6.1e-12	-0.23	Esophagus - Mucosa
								RPL36P4	6.7e-12	-0.36	Artery - Tibial
								RPL36P4	8.0e-12	-0.40	Skin - Not Sun Exposed (Suprapubic)
								RPL36P4	1.7e-11	-0.37	Adipose - Subcutaneous
								CPNE1	2.2e-11	0.31	Adipose - Subcutaneous
								RPL36P4	2.5e-11	-0.40	Esophagus - Mucosa
								RPL36P4	2.5e-11	-0.38	Lung
								GDF5	3.1e-11	-0.39	Colon - Sigmoid
								RPL36P4	4.2e-11	-0.45	Breast - Mammary Tissue
								UQCC1	4.5e-11	0.15	Heart - Atrial Appendage
								UQCC1	4.8e-11	0.24	Breast - Mammary Tissue
								CPNE1	7.0e-11	0.40	Testis
								RPL36P4	1.0e-10	-0.32	Muscle - Skeletal
								CPNE1	1.3e-10	0.33	Esophagus - Mucosa
								CPNE1	2.3e-10	0.25	Lung
								UQCC1	3.0e-10	0.21	Nerve - Tibial
								UQCC1	3.4e-10	0.18	Thyroid
								RPL36P4	7.1e-10	-0.30	Whole Blood
								UQCC1	8.5e-10	0.14	Heart - Left Ventricle
								GDF5	9.9e-10	-0.33	Esophagus - Muscularis
								RPL36P4	1.2e-9	-0.34	Skin - Sun Exposed (Lower leg)
								GDF5	1.2e-9	0.24	Lung
								GDF5	2.2e-9	-0.26	Thyroid
								GDF5	3.1e-9	-0.44	Brain - Putamen (basal ganglia)
								RPL36P4	5.2e-9	-0.37	Adipose - Visceral (Omentum)
								CPNE1	5.9e-9	0.28	Nerve - Tibial
								EPB41L1	6.3e-9	0.20	Esophagus - Mucosa
								CPNE1	7.2e-9	0.25	Skin - Sun Exposed (Lower leg)
								RPL36P4	7.8e-9	-0.43	Heart - Atrial Appendage
								CPNE1	1.2e-8	0.25	Artery - Tibial
								RPL36P4	1.5e-8	-0.41	Colon - Transverse
								RPL36P4	1.6e-8	-0.34	Esophagus - Muscularis
								ERGIC3	2.6e-8	0.13	Cells - Cultured fibroblasts
								RPL36P4	2.8e-8	-0.41	Testis
								CPNE1	3.0e-8	0.19	Muscle - Skeletal
								UQCC1	4.4e-8	0.14	Artery - Tibial
								CPNE1	5.1e-8	0.38	Prostate
								UQCC1	5.5e-8	0.20	Brain - Hippocampus
								CPNE1	5.8e-8	0.24	Thyroid
								RPL36P4	5.8e-8	-0.42	Brain - Nucleus accumbens (basal ganglia)
								RPL36P4	6.1e-8	-0.52	Spleen
								UQCC1	7.6e-8	0.23	Pancreas
								CPNE1	9.8e-8	0.24	Skin - Not Sun Exposed (Suprapubic)
								RPL36P4	1.2e-7	-0.46	Adrenal Gland
								UQCC1	1.2e-7	0.17	Colon - Sigmoid
								RPL36P4	1.4e-7	-0.40	Esophagus - Gastroesophageal Junction
								UQCC1	3.3e-7	0.17	Brain - Caudate (basal ganglia)
								RPL36P4	3.8e-7	-0.44	Pancreas
								CPNE1	3.8e-7	0.37	Adrenal Gland
								RPL36P4	5.4e-7	-0.35	Artery - Aorta
								CPNE1	6.0e-7	0.20	Cells - Cultured fibroblasts
								RP4-614O4.13	6.5e-7	0.16	Skin - Sun Exposed (Lower leg)
								FER1L4	0.0000011	0.24	Nerve - Tibial
								CPNE1	0.0000011	0.27	Colon - Transverse
								UQCC1	0.0000012	0.30	Minor Salivary Gland
								EDEM2	0.0000015	0.12	Adipose - Subcutaneous
								CPNE1	0.0000032	0.25	Breast - Mammary Tissue
								RPL36P4	0.0000050	-0.33	Heart - Left Ventricle
								CEP250	0.0000060	-0.16	Testis
								RPL36P4	0.0000074	-0.35	Colon - Sigmoid
								GDF5	0.0000090	-0.40	Brain - Cortex
								CPNE1	0.0000098	0.18	Heart - Left Ventricle
								SCAND1	0.0000098	-0.14	Artery - Aorta
								UQCC1	0.000010	0.11	Artery - Aorta
								MMP24-AS1	0.000011	0.12	Cells - Cultured fibroblasts
								RPL36P4	0.000011	-0.39	Prostate
								CPNE1	0.000011	0.21	Artery - Aorta
								UQCC1	0.000013	0.24	Adrenal Gland
								FAM83C	0.000014	0.10	Skin - Not Sun Exposed (Suprapubic)
								UQCC1	0.000014	0.21	Spleen
								EIF6	0.000016	-0.073	Skin - Not Sun Exposed (Suprapubic)
								GDF5	0.000021	-0.15	Colon - Transverse
								UQCC1	0.000021	0.10	Esophagus - Muscularis
								UQCC1	0.000023	0.12	Brain - Nucleus accumbens (basal ganglia)
								MMP24-AS1	0.000026	0.13	Lung
								UQCC1	0.000028	0.42	Cells - EBV-transformed lymphocytes
								EIF6	0.000034	-0.10	Muscle - Skeletal
								UQCC1	0.000040	0.13	Brain - Frontal Cortex (BA9)
								FAM83C	0.000045	0.21	Prostate
								CPNE1	0.000046	0.19	Esophagus - Muscularis
								MAP1LC3A	0.000050	-0.12	Brain - Hippocampus
								GDF5	0.000058	-0.34	Brain - Frontal Cortex (BA9)
								PROCR	0.000061	0.13	Adipose - Subcutaneous
								NFS1	0.000063	-0.092	Muscle - Skeletal
								MYH7B	0.000079	-0.086	Nerve - Tibial
								RP4-614O4.13	0.000082	0.16	Breast - Mammary Tissue
								CPNE1	0.000091	0.28	Pancreas
								EPB41L1	0.000093	-0.11	Artery - Aorta
								CPNE1	0.000097	0.17	Brain - Cerebellar Hemisphere
								GDF5OS	0.00010	-0.25	Testis
								CPNE1	0.00011	0.24	Brain - Caudate (basal ganglia)
								CEP250	0.00011	-0.12	Adipose - Subcutaneous
								UQCC1	0.00011	0.16	Brain - Putamen (basal ganglia)
								CEP250	0.00011	-0.13	Adipose - Visceral (Omentum)
								MMP24-AS1	0.00013	0.12	Muscle - Skeletal
								CEP250	0.00014	-0.091	Artery - Tibial
								MMP24-AS1	0.00016	0.25	Brain - Putamen (basal ganglia)
								UQCC1	0.00017	0.13	Colon - Transverse
								CPNE1	0.00020	0.20	Adipose - Visceral (Omentum)
								EDEM2	0.00020	0.13	Cells - Cultured fibroblasts
								RP4-614O4.13	0.00022	0.089	Whole Blood
								EIF6	0.00024	0.057	Cells - Cultured fibroblasts
								RP4-614O4.13	0.00024	0.17	Adipose - Visceral (Omentum)
								RP4-614O4.13	0.00027	0.15	Lung
								TRPC4AP	0.00027	0.13	Esophagus - Gastroesophageal Junction
								TRPC4AP	0.00036	0.081	Skin - Not Sun Exposed (Suprapubic)
								CEP250	0.00041	-0.080	Thyroid
								FAM83C	0.00043	0.10	Esophagus - Mucosa
								CEP250	0.00047	-0.10	Skin - Sun Exposed (Lower leg)
								RP4-614O4.13	0.00049	0.13	Muscle - Skeletal
20	rs143384	35437976	rs224333	35436182	1794	0.83	0.99	UQCC1	1.4e-60	0.55	Cells - Cultured fibroblasts
								UQCC1	1.2e-37	0.25	Muscle - Skeletal
								UQCC1	1.2e-27	0.35	Skin - Sun Exposed (Lower leg)
								UQCC1	1.4e-23	0.27	Skin - Not Sun Exposed (Suprapubic)
								UQCC1	1.2e-18	0.28	Lung
								UQCC1	1.6e-18	0.25	Esophagus - Mucosa
								UQCC1	2.3e-18	0.22	Whole Blood
								UQCC1	6.6e-18	0.30	Adipose - Subcutaneous
								UQCC1	2.2e-15	0.22	Adipose - Visceral (Omentum)
								GDF5	2.0e-14	-0.46	Pituitary
								GDF5	2.1e-14	-0.45	Esophagus - Gastroesophageal Junction
								FAM83C	4.1e-14	0.16	Skin - Sun Exposed (Lower leg)
								UQCC1	8.6e-14	0.26	Stomach
								GDF5	3.1e-12	-0.43	Colon - Sigmoid
								RPL36P4	7.2e-12	-0.42	Cells - Cultured fibroblasts
								CPNE1	8.1e-12	0.33	Adipose - Subcutaneous
								RPL36P4	1.2e-11	-0.41	Skin - Not Sun Exposed (Suprapubic)
								CPNE1	1.4e-11	0.23	Whole Blood
								RPL36P4	1.7e-11	-0.39	Adipose - Subcutaneous
								CPNE1	7.9e-11	0.41	Testis
								UQCC1	9.8e-11	0.22	Nerve - Tibial
								UQCC1	1.2e-10	0.25	Breast - Mammary Tissue
								RPL36P4	1.3e-10	-0.38	Thyroid
								RPL36P4	1.3e-10	-0.38	Lung
								RPL36P4	2.0e-10	-0.39	Esophagus - Mucosa
								RPL36P4	2.1e-10	-0.34	Artery - Tibial
								UQCC1	3.0e-10	0.14	Heart - Atrial Appendage
								CEP250	3.4e-10	-0.21	Esophagus - Mucosa
								GDF5	3.5e-10	-0.35	Esophagus - Muscularis
								GDF5	4.7e-10	-0.47	Brain - Putamen (basal ganglia)
								CPNE1	4.8e-10	0.33	Esophagus - Mucosa
								EPB41L1	5.4e-10	0.23	Esophagus - Mucosa
								RPL36P4	6.4e-10	-0.38	Nerve - Tibial
								RPL36P4	6.5e-10	-0.45	Breast - Mammary Tissue
								GDF5	8.0e-10	0.25	Lung
								RPL36P4	1.3e-9	-0.30	Whole Blood
								GDF5	1.4e-9	-0.28	Thyroid
								UQCC1	1.9e-9	0.15	Heart - Left Ventricle
								RPL36P4	2.7e-9	-0.39	Adipose - Visceral (Omentum)
								CPNE1	3.8e-9	0.24	Lung
								RPL36P4	6.5e-9	-0.34	Skin - Sun Exposed (Lower leg)
								CPNE1	1.2e-8	0.26	Skin - Sun Exposed (Lower leg)
								RPL36P4	1.7e-8	-0.29	Muscle - Skeletal
								UQCC1	1.8e-8	0.17	Thyroid
								UQCC1	1.9e-8	0.15	Artery - Tibial
								CPNE1	2.9e-8	0.26	Thyroid
								RPL36P4	3.3e-8	-0.42	Heart - Atrial Appendage
								RPL36P4	4.0e-8	-0.42	Colon - Transverse
								CPNE1	4.1e-8	0.25	Skin - Not Sun Exposed (Suprapubic)
								CPNE1	6.6e-8	0.27	Nerve - Tibial
								ERGIC3	1.0e-7	0.13	Cells - Cultured fibroblasts
								RPL36P4	1.1e-7	-0.41	Testis
								RPL36P4	1.6e-7	-0.47	Adrenal Gland
								RPL36P4	2.1e-7	-0.42	Brain - Nucleus accumbens (basal ganglia)
								CPNE1	2.2e-7	0.23	Artery - Tibial
								RP4-614O4.13	2.8e-7	0.17	Skin - Sun Exposed (Lower leg)
								UQCC1	4.9e-7	0.20	Brain - Hippocampus
								UQCC1	5.1e-7	0.32	Minor Salivary Gland
								CPNE1	5.7e-7	0.18	Muscle - Skeletal
								CPNE1	5.7e-7	0.36	Prostate
								RPL36P4	6.2e-7	-0.31	Esophagus - Muscularis
								RPL36P4	7.0e-7	-0.38	Esophagus - Gastroesophageal Junction
								FAM83C	7.2e-7	0.12	Skin - Not Sun Exposed (Suprapubic)
								UQCC1	9.4e-7	0.16	Colon - Sigmoid
								FER1L4	0.0000014	0.25	Nerve - Tibial
								RPL36P4	0.0000014	-0.37	Heart - Left Ventricle
								RPL36P4	0.0000015	-0.43	Pancreas
								CPNE1	0.0000015	0.36	Adrenal Gland
								MAP1LC3A	0.0000021	-0.15	Brain - Hippocampus
								CPNE1	0.0000027	0.19	Cells - Cultured fibroblasts
								EDEM2	0.0000029	0.13	Adipose - Subcutaneous
								RPL36P4	0.0000030	-0.48	Spleen
								RPL36P4	0.0000036	-0.34	Artery - Aorta
								CPNE1	0.0000041	0.26	Breast - Mammary Tissue
								UQCC1	0.0000043	0.20	Pancreas
								UQCC1	0.0000057	0.16	Brain - Caudate (basal ganglia)
								NFS1	0.0000060	-0.11	Muscle - Skeletal
								EPB41L1	0.000012	-0.13	Artery - Aorta
								UQCC1	0.000012	0.11	Artery - Aorta
								RPL36P4	0.000012	-0.35	Colon - Sigmoid
								GDF5	0.000013	-0.16	Colon - Transverse
								GDF5	0.000016	-0.39	Brain - Frontal Cortex (BA9)
								RPL36P4	0.000016	-0.40	Prostate
								SCAND1	0.000017	-0.14	Artery - Aorta
								EIF6	0.000020	0.069	Cells - Cultured fibroblasts
								GDF5	0.000022	-0.42	Brain - Hippocampus
								MMP24-AS1	0.000030	0.12	Cells - Cultured fibroblasts
								EPB41L1	0.000031	-0.10	Artery - Tibial
								GDF5	0.000032	-0.39	Brain - Cortex
								UQCC1	0.000033	0.23	Adrenal Gland
								FAM83C	0.000033	0.22	Prostate
								UQCC1	0.000036	0.21	Spleen
								CPNE1	0.000038	0.17	Heart - Left Ventricle
								FAM83C	0.000039	0.12	Esophagus - Mucosa
								CPNE1	0.000040	0.24	Colon - Transverse
								CPNE1	0.000044	0.19	Brain - Cerebellar Hemisphere
								UQCC1	0.000049	0.17	Brain - Putamen (basal ganglia)
								RP4-614O4.13	0.000051	0.10	Whole Blood
								EIF6	0.000051	-0.10	Muscle - Skeletal
								CPNE1	0.000064	0.23	Adipose - Visceral (Omentum)
								CPNE1	0.000068	0.26	Brain - Caudate (basal ganglia)
								PROCR	0.000078	0.13	Adipose - Subcutaneous
								CPNE1	0.000078	0.20	Artery - Aorta
								EIF6	0.000089	-0.070	Skin - Not Sun Exposed (Suprapubic)
								RP4-614O4.13	0.000097	0.17	Lung
								GDF5	0.00010	-0.32	Brain - Caudate (basal ganglia)
								TRPC4AP	0.00011	0.092	Skin - Not Sun Exposed (Suprapubic)
								UQCC1	0.00011	0.14	Brain - Frontal Cortex (BA9)
								UQCC1	0.00012	0.094	Esophagus - Muscularis
								MAP1LC3A	0.00012	-0.083	Artery - Tibial
								MAP1LC3A	0.00013	-0.15	Stomach
								MMP24-AS1	0.00013	0.13	Muscle - Skeletal
								TRPC4AP	0.00014	-0.22	Brain - Cerebellar Hemisphere
								EDEM2	0.00015	-0.18	Pancreas
								CPNE1	0.00016	0.18	Brain - Cerebellum
								TRPC4AP	0.00017	0.14	Esophagus - Gastroesophageal Junction
								CPNE1	0.00018	0.18	Heart - Atrial Appendage
								EDEM2	0.00018	0.13	Cells - Cultured fibroblasts
								GDF5OS	0.00019	-0.25	Testis
								RP4-614O4.13	0.00020	0.18	Adipose - Visceral (Omentum)
								MMP24-AS1	0.00020	0.12	Lung
								FER1L4	0.00020	0.16	Muscle - Skeletal
								MYH7B	0.00020	-0.083	Nerve - Tibial
								RP4-614O4.13	0.00021	0.16	Breast - Mammary Tissue
								RP4-614O4.13	0.00025	0.099	Cells - Cultured fibroblasts
								FER1L4	0.00027	0.12	Skin - Sun Exposed (Lower leg)
								NORAD	0.00031	0.098	Esophagus - Mucosa
								CEP250	0.00043	-0.087	Artery - Tibial
								MAP1LC3A	0.00048	-0.10	Nerve - Tibial
								FER1L4	0.00055	0.062	Cells - Cultured fibroblasts
