# Supplementary material for: Polymorphism rs143384 GDF5 reduces the risk of knee osteoarthritis development in obese individuals and increases the disease risk in non-obese population
Source: Arthroplasty. 2024 Mar 1;6:12. doi: 10.1186/s42836-023-00229-9 (PMC10905832; doi:10.1186/s42836-023-00229-9)
Supplement: Supplementary file 11 — Additional file 11: Table S11. Effect of SNPs in high LD (r2 ≥ 0.80) with the KOA-associated polymorphisms rs143384 on alternative splicing (cis-sQTL). [file 42836_2023_229_MOESM11_ESM.xlsx]

## Sheet: Лист1
Supplementary table S11. Effect of SNPs in high LD (r2≥0.80) with the KOA-associated polymorphism rs143384 on alternative splicing
(according to Genotype-Tissue Expression (GTEx) (http://www.gtexportal.org/)) ( р <8.0E5, FDR≤0.05)
Chr	Lead SNP	Position lead SNP(hg38)	Proxy SNP	Position proxy SNP (hg38)	Distance (bp) between proxy and lead SNP	r2 between lead and proxy	D between lead and proxy	Gencode Id	Gene Symbol	Intron Id	p	Effect Size (β)	Tissue
20	rs143384	35437976	rs34091597	35414469	23507	0.8	-0.94	ENSG00000101019.21	UQCC1	35384133:35386277:clu_26967	7.4e-90	-0.79	Muscle - Skeletal
								ENSG00000101019.21	UQCC1	35386389:35394092:clu_26842	1.6e-17	-0.52	Heart - Atrial Appendage
								ENSG00000126001.15	CEP250	35474052:35474794:clu_24369	6.0e-15	0.44	Cells - Cultured fibroblasts
								ENSG00000101019.21	UQCC1	35384133:35386277:clu_24280	8.7e-15	-0.33	Heart - Left Ventricle
								ENSG00000125991.19	ERGIC3	35542941:35547412:clu_30533	9.2e-14	0.43	Adipose - Subcutaneous
								ENSG00000125991.19	ERGIC3	35542941:35547412:clu_31515	5.9e-13	0.45	Nerve - Tibial
								ENSG00000101019.21	UQCC1	35394196:35409345:clu_31491	8.8e-13	0.42	Nerve - Tibial
								ENSG00000126001.15	CEP250	35474852:35475502:clu_30601	6.2e-12	0.39	Skin - Not Sun Exposed (Suprapubic)
								ENSG00000126001.15	CEP250	35474852:35475502:clu_52762	1.3e-11	0.54	Testis
								ENSG00000101019.21	UQCC1	35394196:35411940:clu_21776	3.3e-11	-0.7	Cells - EBV-transformed lymphocytes
								ENSG00000088340.15	FER1L4	35585276:35595477:clu_29838	6.3e-11	-0.41	Colon - Transverse
								ENSG00000088340.15	FER1L4	35585276:35595477:clu_29838	6.3e-11	-0.41	Colon - Transverse
								ENSG00000125991.19	ERGIC3	35542941:35547412:clu_32152	1.4e-10	0.42	Lung
								ENSG00000088340.15	FER1L4	35585276:35595477:clu_27504	7.4e-10	-0.44	Stomach
								ENSG00000101019.21	UQCC1	35394196:35409345:clu_26350	2.9e-9	0.53	Brain - Cerebellum
								ENSG00000101019.21	UQCC1	35394196:35411940:clu_24359	4.0e-9	-0.36	Cells - Cultured fibroblasts
								ENSG00000088340.15	FER1L4	35584093:35595477:clu_24384	4.7e-9	0.37	Cells - Cultured fibroblasts
								ENSG00000088340.15	FER1L4	35584093:35595477:clu_24384	4.7e-9	0.37	Cells - Cultured fibroblasts
								ENSG00000126001.15	CEP250	35474852:35475502:clu_32685	9.8e-9	0.36	Thyroid
								ENSG00000125991.19	ERGIC3	35542941:35547412:clu_24378	1.8e-8	0.34	Cells - Cultured fibroblasts
								ENSG00000125991.19	ERGIC3	35542941:35547412:clu_30608	2.3e-8	0.36	Skin - Not Sun Exposed (Suprapubic)
								ENSG00000101019.21	UQCC1	35394196:35409345:clu_29203	2.5e-8	0.47	Pituitary
								ENSG00000125991.19	ERGIC3	35542941:35547412:clu_30930	4.9e-8	0.39	Breast - Mammary Tissue
								ENSG00000101019.21	UQCC1	35394196:35409345:clu_24754	8.6e-8	0.51	Ovary
								ENSG00000126001.15	CEP250	35474052:35474794:clu_31324	1.1e-7	0.31	Skin - Sun Exposed (Lower leg)
								ENSG00000088340.15	FER1L4	35584093:35595477:clu_32161	1.3e-7	0.33	Lung
								ENSG00000101019.21	UQCC1	35394196:35409345:clu_25211	1.6e-7	0.55	Brain - Cerebellar Hemisphere
								ENSG00000101019.21	UQCC1	35394196:35409345:clu_26969	2.3e-7	0.36	Esophagus - Gastroesophageal Junction
								ENSG00000131051.22	RBM39	35732135:35738968:clu_31547	3.1e-7	0.26	Nerve - Tibial
								ENSG00000125991.19	ERGIC3	35542941:35547412:clu_28264	4.8e-7	0.48	Prostate
								ENSG00000125991.19	ERGIC3	35542941:35547412:clu_27629	5.2e-7	0.4	Colon - Sigmoid
								ENSG00000101019.21	UQCC1	35394196:35411940:clu_28181	5.7e-7	-0.33	Esophagus - Muscularis
								ENSG00000126001.15	CEP250	35474052:35475502:clu_24593	6.0e-7	-0.63	Vagina
								ENSG00000088340.15	FER1L4	35584093:35595477:clu_27154	6.1e-7	0.38	Artery - Aorta
								ENSG00000088340.15	FER1L4	35584093:35595477:clu_29733	6.6e-7	0.33	Adipose - Visceral (Omentum)
								ENSG00000125991.19	ERGIC3	35542941:35547412:clu_26984	7.5e-7	0.26	Muscle - Skeletal
								ENSG00000101019.21	UQCC1	35382025:35394092:clu_30594	7.9e-7	0.27	Skin - Not Sun Exposed (Suprapubic)
								ENSG00000088340.15	FER1L4	35584093:35585124:clu_26698	0.0000011	-0.43	Spleen
								ENSG00000125991.19	ERGIC3	35542941:35547412:clu_26689	0.0000011	0.52	Spleen
								ENSG00000125991.19	ERGIC3	35542941:35547412:clu_28082	0.0000014	0.29	Artery - Tibial
								ENSG00000125991.19	ERGIC3	35542941:35547412:clu_24483	0.0000021	0.44	Adrenal Gland
								ENSG00000125991.19	ERGIC3	35542941:35547412:clu_29724	0.0000025	0.33	Adipose - Visceral (Omentum)
								ENSG00000125991.19	ERGIC3	35542941:35547412:clu_29827	0.0000031	0.36	Colon - Transverse
								ENSG00000131051.22	RBM39	35732135:35738968:clu_30561	0.0000035	0.22	Adipose - Subcutaneous
								ENSG00000125991.19	ERGIC3	35542941:35547412:clu_24555	0.0000042	0.26	Whole Blood
								ENSG00000242372.6	EIF6	35280118:35284176:clu_30590	0.0000043	0.21	Skin - Not Sun Exposed (Suprapubic)
								ENSG00000214078.12	CPNE1	35626803:35627280:clu_32173	0.0000046	0.3	Lung
								ENSG00000214078.12	CPNE1	35626803:35627280:clu_32173	0.0000046	0.3	Lung
								ENSG00000125991.19	ERGIC3	35542941:35547412:clu_27495	0.00001	0.36	Stomach
								ENSG00000242372.6	EIF6	35280118:35284176:clu_31312	0.000073	0.16	Skin - Sun Exposed (Lower leg)
20	rs143384	35437976	rs6060401	35417411	20565	0.81	-0.95	ENSG00000101019.21	UQCC1	35384133:35386277:clu_26967	1.1e-89	-0.78	Muscle - Skeletal
								ENSG00000101019.21	UQCC1	35386389:35394092:clu_26842	1.8e-17	-0.51	Heart - Atrial Appendage
								ENSG00000125991.19	ERGIC3	35542941:35547412:clu_30533	4.0e-15	0.45	Adipose - Subcutaneous
								ENSG00000126001.15	CEP250	35474052:35474794:clu_24369	1.1e-14	0.44	Cells - Cultured fibroblasts
								ENSG00000125991.19	ERGIC3	35542941:35547412:clu_31515	3.6e-14	0.46	Nerve - Tibial
								ENSG00000101019.21	UQCC1	35384133:35386277:clu_24280	4.8e-14	-0.32	Heart - Left Ventricle
								ENSG00000126001.15	CEP250	35474852:35475502:clu_52762	3.1e-12	0.55	Testis
								ENSG00000101019.21	UQCC1	35394196:35409345:clu_31491	1.1e-11	0.4	Nerve - Tibial
								ENSG00000126001.15	CEP250	35474852:35475502:clu_30601	4.9e-11	0.37	Skin - Not Sun Exposed (Suprapubic)
								ENSG00000101019.21	UQCC1	35394196:35411940:clu_21776	1.5e-10	-0.68	Cells - EBV-transformed lymphocytes
								ENSG00000125991.19	ERGIC3	35542941:35547412:clu_32152	1.5e-10	0.42	Lung
								ENSG00000088340.15	FER1L4	35585276:35595477:clu_27504	2.8e-10	-0.44	Stomach
								ENSG00000088340.15	FER1L4	35585276:35595477:clu_29838	1.7e-9	-0.37	Colon - Transverse
								ENSG00000088340.15	FER1L4	35585276:35595477:clu_29838	1.7e-9	-0.37	Colon - Transverse
								ENSG00000101019.21	UQCC1	35394196:35409345:clu_26350	8.0e-9	0.52	Brain - Cerebellum
								ENSG00000088340.15	FER1L4	35584093:35595477:clu_24384	8.8e-9	0.37	Cells - Cultured fibroblasts
								ENSG00000088340.15	FER1L4	35584093:35595477:clu_24384	8.8e-9	0.37	Cells - Cultured fibroblasts
								ENSG00000126001.15	CEP250	35474852:35475502:clu_32685	1.1e-8	0.36	Thyroid
								ENSG00000101019.21	UQCC1	35394196:35409345:clu_26969	1.6e-8	0.39	Esophagus - Gastroesophageal Junction
								ENSG00000101019.21	UQCC1	35394196:35411940:clu_24359	2.1e-8	-0.34	Cells - Cultured fibroblasts
								ENSG00000101019.21	UQCC1	35394196:35409345:clu_29203	2.8e-8	0.47	Pituitary
								ENSG00000125991.19	ERGIC3	35542941:35547412:clu_24378	6.6e-8	0.32	Cells - Cultured fibroblasts
								ENSG00000125991.19	ERGIC3	35542941:35547412:clu_30930	8.3e-8	0.38	Breast - Mammary Tissue
								ENSG00000125991.19	ERGIC3	35542941:35547412:clu_30608	1.4e-7	0.34	Skin - Not Sun Exposed (Suprapubic)
								ENSG00000088340.15	FER1L4	35584093:35595477:clu_32161	2.3e-7	0.32	Lung
								ENSG00000101019.21	UQCC1	35394196:35409345:clu_24754	2.3e-7	0.5	Ovary
								ENSG00000125991.19	ERGIC3	35542941:35547412:clu_28264	2.5e-7	0.49	Prostate
								ENSG00000126001.15	CEP250	35474052:35474794:clu_31324	3.2e-7	0.29	Skin - Sun Exposed (Lower leg)
								ENSG00000126001.15	CEP250	35474052:35475502:clu_24593	3.5e-7	-0.64	Vagina
								ENSG00000088340.15	FER1L4	35584093:35595477:clu_27154	4.5e-7	0.38	Artery - Aorta
								ENSG00000125991.19	ERGIC3	35542941:35547412:clu_29724	6.0e-7	0.34	Adipose - Visceral (Omentum)
								ENSG00000131051.22	RBM39	35732135:35738968:clu_31547	6.2e-7	0.25	Nerve - Tibial
								ENSG00000125991.19	ERGIC3	35542941:35547412:clu_28082	7.3e-7	0.29	Artery - Tibial
								ENSG00000088340.15	FER1L4	35584093:35595477:clu_29733	9.7e-7	0.32	Adipose - Visceral (Omentum)
								ENSG00000125991.19	ERGIC3	35542941:35547412:clu_26689	0.000001	0.53	Spleen
								ENSG00000101019.21	UQCC1	35394196:35409345:clu_25211	0.0000011	0.51	Brain - Cerebellar Hemisphere
								ENSG00000101019.21	UQCC1	35394196:35411940:clu_28181	0.0000013	-0.32	Esophagus - Muscularis
								ENSG00000088340.15	FER1L4	35584093:35585124:clu_26698	0.0000017	-0.43	Spleen
								ENSG00000242372.6	EIF6	35280118:35284176:clu_30590	0.0000018	0.21	Skin - Not Sun Exposed (Suprapubic)
								ENSG00000125991.19	ERGIC3	35542941:35547412:clu_29827	0.000002	0.36	Colon - Transverse
								ENSG00000125991.19	ERGIC3	35542941:35547412:clu_26984	0.0000022	0.25	Muscle - Skeletal
								ENSG00000125991.19	ERGIC3	35542941:35547412:clu_24483	0.0000029	0.43	Adrenal Gland
								ENSG00000101019.21	UQCC1	35382025:35394092:clu_30594	0.0000032	0.25	Skin - Not Sun Exposed (Suprapubic)
								ENSG00000100991.11	TRPC4AP	35008747:35010187:clu_32656	0.0000037	0.22	Thyroid
								ENSG00000100991.11	TRPC4AP	35008747:35010187:clu_32656	0.0000037	0.22	Thyroid
								ENSG00000214078.12	CPNE1	35626803:35627280:clu_32173	0.0000038	0.3	Lung
								ENSG00000214078.12	CPNE1	35626803:35627280:clu_32173	0.0000038	0.3	Lung
								ENSG00000125991.19	ERGIC3	35542941:35547412:clu_24555	0.0000038	0.26	Whole Blood
								ENSG00000125991.19	ERGIC3	35542941:35547412:clu_27629	0.0000052	0.37	Colon - Sigmoid
								ENSG00000125991.19	ERGIC3	35542941:35547412:clu_27495	0.0000053	0.37	Stomach
								ENSG00000100991.11	TRPC4AP	35008747:35010187:clu_31486	0.000011	0.23	Nerve - Tibial
								ENSG00000100991.11	TRPC4AP	35008747:35010187:clu_31486	0.000011	0.23	Nerve - Tibial
								ENSG00000101000.5	PROCR	35176446:35176698:clu_28172	0.000037	0.28	Esophagus - Muscularis
20	rs143384	35437976	rs6060402	35417437	20539	0.81	-0.95	ENSG00000101019.21	UQCC1	35384133:35386277:clu_26967	1.4e-94	-0.8	Muscle - Skeletal
								ENSG00000101019.21	UQCC1	35386389:35394092:clu_26842	3.0e-19	-0.54	Heart - Atrial Appendage
								ENSG00000101019.21	UQCC1	35384133:35386277:clu_24280	8.6e-17	-0.36	Heart - Left Ventricle
								ENSG00000126001.15	CEP250	35474052:35474794:clu_24369	4.4e-14	0.44	Cells - Cultured fibroblasts
								ENSG00000125991.19	ERGIC3	35542941:35547412:clu_31515	5.5e-14	0.46	Nerve - Tibial
								ENSG00000125991.19	ERGIC3	35542941:35547412:clu_30533	8.8e-14	0.43	Adipose - Subcutaneous
								ENSG00000126001.15	CEP250	35474852:35475502:clu_52762	4.4e-12	0.55	Testis
								ENSG00000101019.21	UQCC1	35394196:35409345:clu_31491	9.0e-11	0.38	Nerve - Tibial
								ENSG00000101019.21	UQCC1	35394196:35411940:clu_21776	1.5e-10	-0.68	Cells - EBV-transformed lymphocytes
								ENSG00000088340.15	FER1L4	35585276:35595477:clu_27504	5.2e-10	-0.44	Stomach
								ENSG00000125991.19	ERGIC3	35542941:35547412:clu_32152	5.8e-10	0.41	Lung
								ENSG00000126001.15	CEP250	35474852:35475502:clu_30601	5.9e-10	0.35	Skin - Not Sun Exposed (Suprapubic)
								ENSG00000088340.15	FER1L4	35585276:35595477:clu_29838	1.6e-9	-0.37	Colon - Transverse
								ENSG00000088340.15	FER1L4	35585276:35595477:clu_29838	1.6e-9	-0.37	Colon - Transverse
								ENSG00000126001.15	CEP250	35474852:35475502:clu_32685	7.8e-9	0.36	Thyroid
								ENSG00000101019.21	UQCC1	35394196:35409345:clu_26350	9.0e-9	0.52	Brain - Cerebellum
								ENSG00000125991.19	ERGIC3	35542941:35547412:clu_30608	1.7e-8	0.36	Skin - Not Sun Exposed (Suprapubic)
								ENSG00000088340.15	FER1L4	35584093:35595477:clu_24384	2.9e-8	0.36	Cells - Cultured fibroblasts
								ENSG00000088340.15	FER1L4	35584093:35595477:clu_24384	2.9e-8	0.36	Cells - Cultured fibroblasts
								ENSG00000101019.21	UQCC1	35394196:35411940:clu_24359	3.4e-8	-0.34	Cells - Cultured fibroblasts
								ENSG00000101019.21	UQCC1	35394196:35409345:clu_26969	5.0e-8	0.38	Esophagus - Gastroesophageal Junction
								ENSG00000125991.19	ERGIC3	35542941:35547412:clu_24378	6.7e-8	0.33	Cells - Cultured fibroblasts
								ENSG00000101019.21	UQCC1	35394196:35409345:clu_29203	7.4e-8	0.45	Pituitary
								ENSG00000125991.19	ERGIC3	35542941:35547412:clu_29724	1.1e-7	0.36	Adipose - Visceral (Omentum)
								ENSG00000125991.19	ERGIC3	35542941:35547412:clu_30930	1.2e-7	0.38	Breast - Mammary Tissue
								ENSG00000126001.15	CEP250	35474052:35474794:clu_31324	2.3e-7	0.29	Skin - Sun Exposed (Lower leg)
								ENSG00000242372.6	EIF6	35280118:35284176:clu_30590	3.3e-7	0.22	Skin - Not Sun Exposed (Suprapubic)
								ENSG00000088340.15	FER1L4	35584093:35595477:clu_32161	4.6e-7	0.31	Lung
								ENSG00000125991.19	ERGIC3	35542941:35547412:clu_28264	5.2e-7	0.47	Prostate
								ENSG00000126001.15	CEP250	35474052:35475502:clu_24593	5.4e-7	-0.63	Vagina
								ENSG00000088340.15	FER1L4	35584093:35585124:clu_26698	6.2e-7	-0.44	Spleen
								ENSG00000101019.21	UQCC1	35394196:35409345:clu_25211	7.2e-7	0.52	Brain - Cerebellar Hemisphere
								ENSG00000101019.21	UQCC1	35394196:35409345:clu_24754	8.2e-7	0.47	Ovary
								ENSG00000088340.15	FER1L4	35584093:35595477:clu_27154	0.0000012	0.37	Artery - Aorta
								ENSG00000101019.21	UQCC1	35382025:35394092:clu_30594	0.0000018	0.25	Skin - Not Sun Exposed (Suprapubic)
								ENSG00000125991.19	ERGIC3	35542941:35547412:clu_29827	0.0000018	0.36	Colon - Transverse
								ENSG00000214078.12	CPNE1	35626803:35627280:clu_32173	0.000002	0.31	Lung
								ENSG00000214078.12	CPNE1	35626803:35627280:clu_32173	0.000002	0.31	Lung
								ENSG00000100991.11	TRPC4AP	35008747:35010187:clu_32656	0.0000021	0.22	Thyroid
								ENSG00000100991.11	TRPC4AP	35008747:35010187:clu_32656	0.0000021	0.22	Thyroid
								ENSG00000131051.22	RBM39	35732135:35738968:clu_31547	0.0000025	0.24	Nerve - Tibial
								ENSG00000125991.19	ERGIC3	35542941:35547412:clu_26984	0.0000028	0.25	Muscle - Skeletal
								ENSG00000101019.21	UQCC1	35394196:35411940:clu_28181	0.0000028	-0.31	Esophagus - Muscularis
								ENSG00000100991.11	TRPC4AP	35008747:35010187:clu_31486	0.0000029	0.25	Nerve - Tibial
								ENSG00000100991.11	TRPC4AP	35008747:35010187:clu_31486	0.0000029	0.25	Nerve - Tibial
								ENSG00000125991.19	ERGIC3	35542941:35547412:clu_24483	0.000004	0.43	Adrenal Gland
								ENSG00000125991.19	ERGIC3	35542941:35547412:clu_26689	0.0000041	0.49	Spleen
								ENSG00000125991.19	ERGIC3	35542941:35547412:clu_28082	0.0000044	0.27	Artery - Tibial
								ENSG00000088340.15	FER1L4	35584093:35595477:clu_29733	0.000005	0.3	Adipose - Visceral (Omentum)
								ENSG00000125991.19	ERGIC3	35542941:35547412:clu_24555	0.0000075	0.25	Whole Blood
								ENSG00000149646.12	CNBD2	36011257:36021762:clu_52822	0.0000093	0.34	Testis
								ENSG00000125991.19	ERGIC3	35542941:35547412:clu_27629	0.000012	0.35	Colon - Sigmoid
								ENSG00000242372.6	EIF6	35280118:35284176:clu_31312	0.00002	0.17	Skin - Sun Exposed (Lower leg)
20	rs143384	35437976	rs6141551	35419167	18809	0.8	-0.94	ENSG00000101019.21	UQCC1	35384133:35386277:clu_26967	6.5e-89	-0.78	Muscle - Skeletal
								ENSG00000101019.21	UQCC1	35386389:35394092:clu_26842	2.0e-17	-0.52	Heart - Atrial Appendage
								ENSG00000126001.15	CEP250	35474052:35474794:clu_24369	1.3e-15	0.45	Cells - Cultured fibroblasts
								ENSG00000101019.21	UQCC1	35384133:35386277:clu_24280	4.2e-15	-0.34	Heart - Left Ventricle
								ENSG00000125991.19	ERGIC3	35542941:35547412:clu_30533	3.5e-14	0.44	Adipose - Subcutaneous
								ENSG00000125991.19	ERGIC3	35542941:35547412:clu_31515	9.6e-14	0.46	Nerve - Tibial
								ENSG00000126001.15	CEP250	35474852:35475502:clu_52762	2.4e-12	0.56	Testis
								ENSG00000126001.15	CEP250	35474852:35475502:clu_30601	1.3e-11	0.39	Skin - Not Sun Exposed (Suprapubic)
								ENSG00000101019.21	UQCC1	35394196:35409345:clu_31491	1.4e-11	0.4	Nerve - Tibial
								ENSG00000101019.21	UQCC1	35394196:35411940:clu_21776	6.8e-11	-0.69	Cells - EBV-transformed lymphocytes
								ENSG00000088340.15	FER1L4	35585276:35595477:clu_27504	7.3e-11	-0.46	Stomach
								ENSG00000125991.19	ERGIC3	35542941:35547412:clu_32152	1.0e-10	0.43	Lung
								ENSG00000088340.15	FER1L4	35585276:35595477:clu_29838	6.6e-10	-0.38	Colon - Transverse
								ENSG00000088340.15	FER1L4	35585276:35595477:clu_29838	6.6e-10	-0.38	Colon - Transverse
								ENSG00000125991.19	ERGIC3	35542941:35547412:clu_30608	2.5e-9	0.39	Skin - Not Sun Exposed (Suprapubic)
								ENSG00000126001.15	CEP250	35474852:35475502:clu_32685	2.6e-9	0.37	Thyroid
								ENSG00000101019.21	UQCC1	35394196:35409345:clu_26350	3.3e-9	0.53	Brain - Cerebellum
								ENSG00000088340.15	FER1L4	35584093:35595477:clu_24384	3.8e-9	0.37	Cells - Cultured fibroblasts
								ENSG00000088340.15	FER1L4	35584093:35595477:clu_24384	3.8e-9	0.37	Cells - Cultured fibroblasts
								ENSG00000101019.21	UQCC1	35394196:35411940:clu_24359	5.1e-9	-0.35	Cells - Cultured fibroblasts
								ENSG00000125991.19	ERGIC3	35542941:35547412:clu_24378	1.0e-8	0.34	Cells - Cultured fibroblasts
								ENSG00000101019.21	UQCC1	35394196:35409345:clu_29203	2.6e-8	0.47	Pituitary
								ENSG00000126001.15	CEP250	35474052:35474794:clu_31324	2.9e-8	0.32	Skin - Sun Exposed (Lower leg)
								ENSG00000125991.19	ERGIC3	35542941:35547412:clu_30930	4.4e-8	0.4	Breast - Mammary Tissue
								ENSG00000088340.15	FER1L4	35584093:35585124:clu_26698	1.0e-7	-0.47	Spleen
								ENSG00000101019.21	UQCC1	35394196:35409345:clu_26969	1.4e-7	0.37	Esophagus - Gastroesophageal Junction
								ENSG00000101019.21	UQCC1	35394196:35409345:clu_25211	1.6e-7	0.55	Brain - Cerebellar Hemisphere
								ENSG00000101019.21	UQCC1	35394196:35409345:clu_24754	1.6e-7	0.49	Ovary
								ENSG00000088340.15	FER1L4	35584093:35595477:clu_32161	1.6e-7	0.33	Lung
								ENSG00000126001.15	CEP250	35474052:35475502:clu_24593	3.0e-7	-0.65	Vagina
								ENSG00000088340.15	FER1L4	35584093:35595477:clu_29733	3.0e-7	0.34	Adipose - Visceral (Omentum)
								ENSG00000125991.19	ERGIC3	35542941:35547412:clu_28264	3.3e-7	0.49	Prostate
								ENSG00000125991.19	ERGIC3	35542941:35547412:clu_26689	3.4e-7	0.55	Spleen
								ENSG00000125991.19	ERGIC3	35542941:35547412:clu_29724	4.0e-7	0.35	Adipose - Visceral (Omentum)
								ENSG00000125991.19	ERGIC3	35542941:35547412:clu_26984	4.0e-7	0.27	Muscle - Skeletal
								ENSG00000131051.22	RBM39	35732135:35738968:clu_31547	6.9e-7	0.25	Nerve - Tibial
								ENSG00000088340.15	FER1L4	35584093:35595477:clu_27154	8.1e-7	0.38	Artery - Aorta
								ENSG00000101019.21	UQCC1	35382025:35394092:clu_30594	8.5e-7	0.26	Skin - Not Sun Exposed (Suprapubic)
								ENSG00000125991.19	ERGIC3	35542941:35547412:clu_28082	9.5e-7	0.29	Artery - Tibial
								ENSG00000125991.19	ERGIC3	35542941:35547412:clu_29827	0.0000011	0.38	Colon - Transverse
								ENSG00000101019.21	UQCC1	35394196:35411940:clu_28181	0.0000013	-0.32	Esophagus - Muscularis
								ENSG00000125991.19	ERGIC3	35542941:35547412:clu_24483	0.0000016	0.45	Adrenal Gland
								ENSG00000214078.12	CPNE1	35626803:35627280:clu_32173	0.0000017	0.31	Lung
								ENSG00000214078.12	CPNE1	35626803:35627280:clu_32173	0.0000017	0.31	Lung
								ENSG00000100991.11	TRPC4AP	35008747:35010187:clu_32656	0.0000022	0.22	Thyroid
								ENSG00000100991.11	TRPC4AP	35008747:35010187:clu_32656	0.0000022	0.22	Thyroid
								ENSG00000125991.19	ERGIC3	35542941:35547412:clu_24555	0.0000042	0.26	Whole Blood
								ENSG00000242372.6	EIF6	35280118:35284176:clu_30590	0.0000043	0.2	Skin - Not Sun Exposed (Suprapubic)
								ENSG00000125991.19	ERGIC3	35542941:35547412:clu_27629	0.0000052	0.37	Colon - Sigmoid
								ENSG00000100991.11	TRPC4AP	35008747:35010187:clu_31486	0.0000054	0.24	Nerve - Tibial
								ENSG00000100991.11	TRPC4AP	35008747:35010187:clu_31486	0.0000054	0.24	Nerve - Tibial
								ENSG00000131051.22	RBM39	35732135:35738968:clu_30561	0.0000057	0.22	Adipose - Subcutaneous
								ENSG00000149646.12	CNBD2	36011257:36021762:clu_52822	0.0000085	0.34	Testis
								ENSG00000125991.19	ERGIC3	35542941:35547412:clu_24700	0.000016	0.37	Pancreas
								ENSG00000242372.6	EIF6	35280118:35284176:clu_29706	0.000021	0.2	Adipose - Visceral (Omentum)
								ENSG00000101000.5	PROCR	35176446:35176698:clu_28172	0.000023	0.29	Esophagus - Muscularis
20	rs143384	35437976	rs7262358	35420334	17642	0.81	-0.95	ENSG00000101019.21	UQCC1	35384133:35386277:clu_26967	4.0e-88	-0.78	Muscle - Skeletal
								ENSG00000101019.21	UQCC1	35386389:35394092:clu_26842	2.3e-17	-0.52	Heart - Atrial Appendage
								ENSG00000126001.15	CEP250	35474052:35474794:clu_24369	1.3e-15	0.45	Cells - Cultured fibroblasts
								ENSG00000125991.19	ERGIC3	35542941:35547412:clu_30533	1.1e-14	0.44	Adipose - Subcutaneous
								ENSG00000101019.21	UQCC1	35384133:35386277:clu_24280	1.8e-14	-0.33	Heart - Left Ventricle
								ENSG00000125991.19	ERGIC3	35542941:35547412:clu_31515	1.1e-13	0.46	Nerve - Tibial
								ENSG00000126001.15	CEP250	35474852:35475502:clu_52762	6.4e-13	0.57	Testis
								ENSG00000101019.21	UQCC1	35394196:35409345:clu_31491	2.9e-12	0.41	Nerve - Tibial
								ENSG00000126001.15	CEP250	35474852:35475502:clu_30601	3.6e-12	0.4	Skin - Not Sun Exposed (Suprapubic)
								ENSG00000125991.19	ERGIC3	35542941:35547412:clu_32152	2.7e-11	0.44	Lung
								ENSG00000088340.15	FER1L4	35585276:35595477:clu_27504	4.6e-11	-0.46	Stomach
								ENSG00000101019.21	UQCC1	35394196:35411940:clu_21776	6.8e-11	-0.69	Cells - EBV-transformed lymphocytes
								ENSG00000088340.15	FER1L4	35585276:35595477:clu_29838	2.7e-10	-0.39	Colon - Transverse
								ENSG00000088340.15	FER1L4	35585276:35595477:clu_29838	2.7e-10	-0.39	Colon - Transverse
								ENSG00000101019.21	UQCC1	35394196:35409345:clu_26350	3.2e-9	0.53	Brain - Cerebellum
								ENSG00000126001.15	CEP250	35474852:35475502:clu_32685	3.3e-9	0.37	Thyroid
								ENSG00000088340.15	FER1L4	35584093:35595477:clu_24384	3.8e-9	0.37	Cells - Cultured fibroblasts
								ENSG00000088340.15	FER1L4	35584093:35595477:clu_24384	3.8e-9	0.37	Cells - Cultured fibroblasts
								ENSG00000125991.19	ERGIC3	35542941:35547412:clu_30608	4.1e-9	0.38	Skin - Not Sun Exposed (Suprapubic)
								ENSG00000101019.21	UQCC1	35394196:35411940:clu_24359	5.1e-9	-0.35	Cells - Cultured fibroblasts
								ENSG00000125991.19	ERGIC3	35542941:35547412:clu_24378	1.0e-8	0.34	Cells - Cultured fibroblasts
								ENSG00000125991.19	ERGIC3	35542941:35547412:clu_30930	1.1e-8	0.41	Breast - Mammary Tissue
								ENSG00000101019.21	UQCC1	35394196:35409345:clu_29203	1.7e-8	0.47	Pituitary
								ENSG00000126001.15	CEP250	35474052:35474794:clu_31324	2.5e-8	0.32	Skin - Sun Exposed (Lower leg)
								ENSG00000101019.21	UQCC1	35394196:35409345:clu_26969	5.6e-8	0.38	Esophagus - Gastroesophageal Junction
								ENSG00000101019.21	UQCC1	35394196:35409345:clu_24754	8.5e-8	0.5	Ovary
								ENSG00000088340.15	FER1L4	35584093:35595477:clu_29733	1.1e-7	0.35	Adipose - Visceral (Omentum)
								ENSG00000125991.19	ERGIC3	35542941:35547412:clu_28264	1.4e-7	0.5	Prostate
								ENSG00000088340.15	FER1L4	35584093:35595477:clu_32161	1.5e-7	0.33	Lung
								ENSG00000101019.21	UQCC1	35394196:35409345:clu_25211	1.6e-7	0.55	Brain - Cerebellar Hemisphere
								ENSG00000088340.15	FER1L4	35584093:35585124:clu_26698	2.3e-7	-0.46	Spleen
								ENSG00000125991.19	ERGIC3	35542941:35547412:clu_28082	2.3e-7	0.31	Artery - Tibial
								ENSG00000125991.19	ERGIC3	35542941:35547412:clu_26689	2.6e-7	0.55	Spleen
								ENSG00000131051.22	RBM39	35732135:35738968:clu_31547	2.8e-7	0.26	Nerve - Tibial
								ENSG00000126001.15	CEP250	35474052:35475502:clu_24593	3.0e-7	-0.65	Vagina
								ENSG00000125991.19	ERGIC3	35542941:35547412:clu_26984	3.2e-7	0.27	Muscle - Skeletal
								ENSG00000088340.15	FER1L4	35584093:35595477:clu_27154	5.2e-7	0.38	Artery - Aorta
								ENSG00000125991.19	ERGIC3	35542941:35547412:clu_27629	6.2e-7	0.4	Colon - Sigmoid
								ENSG00000125991.19	ERGIC3	35542941:35547412:clu_29724	8.4e-7	0.34	Adipose - Visceral (Omentum)
								ENSG00000101019.21	UQCC1	35394196:35411940:clu_28181	0.0000012	-0.32	Esophagus - Muscularis
								ENSG00000101019.21	UQCC1	35382025:35394092:clu_30594	0.0000015	0.26	Skin - Not Sun Exposed (Suprapubic)
								ENSG00000125991.19	ERGIC3	35542941:35547412:clu_29827	0.0000021	0.37	Colon - Transverse
								ENSG00000214078.12	CPNE1	35626803:35627280:clu_32173	0.0000021	0.31	Lung
								ENSG00000214078.12	CPNE1	35626803:35627280:clu_32173	0.0000021	0.31	Lung
								ENSG00000125991.19	ERGIC3	35542941:35547412:clu_24483	0.0000028	0.44	Adrenal Gland
								ENSG00000242372.6	EIF6	35280118:35284176:clu_30590	0.0000037	0.21	Skin - Not Sun Exposed (Suprapubic)
								ENSG00000131051.22	RBM39	35732135:35738968:clu_30561	0.0000042	0.22	Adipose - Subcutaneous
								ENSG00000100991.11	TRPC4AP	35008747:35010187:clu_32656	0.0000045	0.21	Thyroid
								ENSG00000100991.11	TRPC4AP	35008747:35010187:clu_32656	0.0000045	0.21	Thyroid
								ENSG00000125991.19	ERGIC3	35542941:35547412:clu_24555	0.0000048	0.26	Whole Blood
								ENSG00000125991.19	ERGIC3	35542941:35547412:clu_27495	0.0000098	0.36	Stomach
								ENSG00000125991.19	ERGIC3	35542941:35547412:clu_24700	0.0000099	0.38	Pancreas
								ENSG00000125991.19	ERGIC3	35542941:35547412:clu_27145	0.000015	0.32	Artery - Aorta
								ENSG00000242372.6	EIF6	35280118:35284176:clu_29706	0.00002	0.2	Adipose - Visceral (Omentum)
								ENSG00000101000.5	PROCR	35176446:35176698:clu_28172	0.00004	0.28	Esophagus - Muscularis
20	rs143384	35437976	rs6142381	35420820	17156	0.81	-0.95	ENSG00000101019.21	UQCC1	35384133:35386277:clu_26967	6.5e-89	-0.78	Muscle - Skeletal
								ENSG00000101019.21	UQCC1	35386389:35394092:clu_26842	2.0e-17	-0.52	Heart - Atrial Appendage
								ENSG00000126001.15	CEP250	35474052:35474794:clu_24369	1.5e-15	0.45	Cells - Cultured fibroblasts
								ENSG00000101019.21	UQCC1	35384133:35386277:clu_24280	4.2e-15	-0.34	Heart - Left Ventricle
								ENSG00000125991.19	ERGIC3	35542941:35547412:clu_30533	3.5e-14	0.44	Adipose - Subcutaneous
								ENSG00000125991.19	ERGIC3	35542941:35547412:clu_31515	9.6e-14	0.46	Nerve - Tibial
								ENSG00000126001.15	CEP250	35474852:35475502:clu_52762	2.4e-12	0.56	Testis
								ENSG00000126001.15	CEP250	35474852:35475502:clu_30601	1.3e-11	0.39	Skin - Not Sun Exposed (Suprapubic)
								ENSG00000101019.21	UQCC1	35394196:35409345:clu_31491	1.4e-11	0.4	Nerve - Tibial
								ENSG00000101019.21	UQCC1	35394196:35411940:clu_21776	6.8e-11	-0.69	Cells - EBV-transformed lymphocytes
								ENSG00000088340.15	FER1L4	35585276:35595477:clu_27504	7.3e-11	-0.46	Stomach
								ENSG00000125991.19	ERGIC3	35542941:35547412:clu_32152	1.0e-10	0.43	Lung
								ENSG00000088340.15	FER1L4	35585276:35595477:clu_29838	6.6e-10	-0.38	Colon - Transverse
								ENSG00000088340.15	FER1L4	35585276:35595477:clu_29838	6.6e-10	-0.38	Colon - Transverse
								ENSG00000125991.19	ERGIC3	35542941:35547412:clu_30608	2.5e-9	0.39	Skin - Not Sun Exposed (Suprapubic)
								ENSG00000126001.15	CEP250	35474852:35475502:clu_32685	2.6e-9	0.37	Thyroid
								ENSG00000101019.21	UQCC1	35394196:35409345:clu_26350	3.3e-9	0.53	Brain - Cerebellum
								ENSG00000101019.21	UQCC1	35394196:35411940:clu_24359	3.5e-9	-0.36	Cells - Cultured fibroblasts
								ENSG00000088340.15	FER1L4	35584093:35595477:clu_24384	4.2e-9	0.37	Cells - Cultured fibroblasts
								ENSG00000088340.15	FER1L4	35584093:35595477:clu_24384	4.2e-9	0.37	Cells - Cultured fibroblasts
								ENSG00000125991.19	ERGIC3	35542941:35547412:clu_24378	1.4e-8	0.34	Cells - Cultured fibroblasts
								ENSG00000101019.21	UQCC1	35394196:35409345:clu_29203	2.6e-8	0.47	Pituitary
								ENSG00000126001.15	CEP250	35474052:35474794:clu_31324	2.9e-8	0.32	Skin - Sun Exposed (Lower leg)
								ENSG00000125991.19	ERGIC3	35542941:35547412:clu_30930	4.4e-8	0.4	Breast - Mammary Tissue
								ENSG00000088340.15	FER1L4	35584093:35585124:clu_26698	1.0e-7	-0.47	Spleen
								ENSG00000101019.21	UQCC1	35394196:35409345:clu_26969	1.4e-7	0.37	Esophagus - Gastroesophageal Junction
								ENSG00000101019.21	UQCC1	35394196:35409345:clu_24754	1.6e-7	0.49	Ovary
								ENSG00000088340.15	FER1L4	35584093:35595477:clu_32161	1.6e-7	0.33	Lung
								ENSG00000126001.15	CEP250	35474052:35475502:clu_24593	3.0e-7	-0.65	Vagina
								ENSG00000088340.15	FER1L4	35584093:35595477:clu_29733	3.0e-7	0.34	Adipose - Visceral (Omentum)
								ENSG00000125991.19	ERGIC3	35542941:35547412:clu_28264	3.3e-7	0.49	Prostate
								ENSG00000125991.19	ERGIC3	35542941:35547412:clu_26689	3.4e-7	0.55	Spleen
								ENSG00000125991.19	ERGIC3	35542941:35547412:clu_29724	4.0e-7	0.35	Adipose - Visceral (Omentum)
								ENSG00000125991.19	ERGIC3	35542941:35547412:clu_26984	4.0e-7	0.27	Muscle - Skeletal
								ENSG00000101019.21	UQCC1	35394196:35409345:clu_25211	6.7e-7	0.52	Brain - Cerebellar Hemisphere
								ENSG00000131051.22	RBM39	35732135:35738968:clu_31547	6.9e-7	0.25	Nerve - Tibial
								ENSG00000088340.15	FER1L4	35584093:35595477:clu_27154	8.1e-7	0.38	Artery - Aorta
								ENSG00000101019.21	UQCC1	35382025:35394092:clu_30594	8.5e-7	0.26	Skin - Not Sun Exposed (Suprapubic)
								ENSG00000125991.19	ERGIC3	35542941:35547412:clu_28082	9.5e-7	0.29	Artery - Tibial
								ENSG00000125991.19	ERGIC3	35542941:35547412:clu_29827	0.0000011	0.38	Colon - Transverse
								ENSG00000101019.21	UQCC1	35394196:35411940:clu_28181	0.0000013	-0.32	Esophagus - Muscularis
								ENSG00000125991.19	ERGIC3	35542941:35547412:clu_24483	0.0000016	0.45	Adrenal Gland
								ENSG00000214078.12	CPNE1	35626803:35627280:clu_32173	0.0000017	0.31	Lung
								ENSG00000214078.12	CPNE1	35626803:35627280:clu_32173	0.0000017	0.31	Lung
								ENSG00000100991.11	TRPC4AP	35008747:35010187:clu_32656	0.0000022	0.22	Thyroid
								ENSG00000100991.11	TRPC4AP	35008747:35010187:clu_32656	0.0000022	0.22	Thyroid
								ENSG00000125991.19	ERGIC3	35542941:35547412:clu_24555	0.0000042	0.26	Whole Blood
								ENSG00000242372.6	EIF6	35280118:35284176:clu_30590	0.0000043	0.2	Skin - Not Sun Exposed (Suprapubic)
								ENSG00000125991.19	ERGIC3	35542941:35547412:clu_27629	0.0000052	0.37	Colon - Sigmoid
								ENSG00000100991.11	TRPC4AP	35008747:35010187:clu_31486	0.0000054	0.24	Nerve - Tibial
								ENSG00000100991.11	TRPC4AP	35008747:35010187:clu_31486	0.0000054	0.24	Nerve - Tibial
								ENSG00000131051.22	RBM39	35732135:35738968:clu_30561	0.0000057	0.22	Adipose - Subcutaneous
								ENSG00000149646.12	CNBD2	36011257:36021762:clu_52822	0.0000085	0.34	Testis
								ENSG00000125991.19	ERGIC3	35542941:35547412:clu_24700	0.000016	0.37	Pancreas
								ENSG00000242372.6	EIF6	35280118:35284176:clu_29706	0.000021	0.2	Adipose - Visceral (Omentum)
								ENSG00000101000.5	PROCR	35176446:35176698:clu_28172	0.000023	0.29	Esophagus - Muscularis
20	rs143384	35437976	rs224329	35431781	6195	0.84	0.98	ENSG00000101019.21	UQCC1	35384133:35386277:clu_26967	3.8e-86	-0.77	Muscle - Skeletal
								ENSG00000101019.21	UQCC1	35384133:35386277:clu_24280	7.3e-17	-0.36	Heart - Left Ventricle
								ENSG00000101019.21	UQCC1	35386389:35394092:clu_26842	1.2e-15	-0.49	Heart - Atrial Appendage
								ENSG00000126001.15	CEP250	35474052:35474794:clu_24369	1.4e-14	0.44	Cells - Cultured fibroblasts
								ENSG00000125991.19	ERGIC3	35542941:35547412:clu_31515	1.6e-14	0.47	Nerve - Tibial
								ENSG00000125991.19	ERGIC3	35542941:35547412:clu_30533	1.2e-13	0.43	Adipose - Subcutaneous
								ENSG00000126001.15	CEP250	35474852:35475502:clu_52762	4.6e-13	0.58	Testis
								ENSG00000125991.19	ERGIC3	35542941:35547412:clu_32152	1.0e-12	0.47	Lung
								ENSG00000088340.15	FER1L4	35585276:35595477:clu_29838	5.3e-12	-0.42	Colon - Transverse
								ENSG00000088340.15	FER1L4	35585276:35595477:clu_29838	5.3e-12	-0.42	Colon - Transverse
								ENSG00000101019.21	UQCC1	35394196:35409345:clu_31491	1.9e-11	0.39	Nerve - Tibial
								ENSG00000088340.15	FER1L4	35585276:35595477:clu_27504	4.3e-11	-0.46	Stomach
								ENSG00000126001.15	CEP250	35474852:35475502:clu_30601	5.6e-11	0.37	Skin - Not Sun Exposed (Suprapubic)
								ENSG00000101019.21	UQCC1	35394196:35411940:clu_21776	1.2e-10	-0.69	Cells - EBV-transformed lymphocytes
								ENSG00000125991.19	ERGIC3	35542941:35547412:clu_30608	4.3e-10	0.4	Skin - Not Sun Exposed (Suprapubic)
								ENSG00000126001.15	CEP250	35474852:35475502:clu_32685	1.2e-9	0.38	Thyroid
								ENSG00000125991.19	ERGIC3	35542941:35547412:clu_24378	3.0e-9	0.36	Cells - Cultured fibroblasts
								ENSG00000126001.15	CEP250	35474052:35474794:clu_31324	4.5e-9	0.34	Skin - Sun Exposed (Lower leg)
								ENSG00000125991.19	ERGIC3	35542941:35547412:clu_30930	7.2e-9	0.41	Breast - Mammary Tissue
								ENSG00000101019.21	UQCC1	35394196:35411940:clu_24359	1.5e-8	-0.35	Cells - Cultured fibroblasts
								ENSG00000088340.15	FER1L4	35584093:35595477:clu_24384	2.1e-8	0.36	Cells - Cultured fibroblasts
								ENSG00000088340.15	FER1L4	35584093:35595477:clu_24384	2.1e-8	0.36	Cells - Cultured fibroblasts
								ENSG00000101019.21	UQCC1	35394196:35409345:clu_26350	3.9e-8	0.5	Brain - Cerebellum
								ENSG00000125991.19	ERGIC3	35542941:35547412:clu_28264	4.2e-8	0.52	Prostate
								ENSG00000125991.19	ERGIC3	35542941:35547412:clu_29724	4.8e-8	0.37	Adipose - Visceral (Omentum)
								ENSG00000125991.19	ERGIC3	35542941:35547412:clu_28082	5.1e-8	0.33	Artery - Tibial
								ENSG00000101019.21	UQCC1	35394196:35409345:clu_24754	5.8e-8	0.5	Ovary
								ENSG00000101019.21	UQCC1	35394196:35409345:clu_29203	1.0e-7	0.45	Pituitary
								ENSG00000101019.21	UQCC1	35394196:35409345:clu_25211	1.4e-7	0.54	Brain - Cerebellar Hemisphere
								ENSG00000126001.15	CEP250	35474052:35475502:clu_24593	1.5e-7	-0.65	Vagina
								ENSG00000088340.15	FER1L4	35584093:35585124:clu_26698	1.5e-7	-0.46	Spleen
								ENSG00000125991.19	ERGIC3	35542941:35547412:clu_27629	1.8e-7	0.42	Colon - Sigmoid
								ENSG00000125991.19	ERGIC3	35542941:35547412:clu_26689	3.3e-7	0.54	Spleen
								ENSG00000125991.19	ERGIC3	35542941:35547412:clu_26984	4.6e-7	0.27	Muscle - Skeletal
								ENSG00000101019.21	UQCC1	35394196:35409345:clu_26969	4.6e-7	0.36	Esophagus - Gastroesophageal Junction
								ENSG00000242372.6	EIF6	35280118:35284176:clu_30590	5.8e-7	0.22	Skin - Not Sun Exposed (Suprapubic)
								ENSG00000088340.15	FER1L4	35584093:35595477:clu_32161	5.9e-7	0.31	Lung
								ENSG00000088340.15	FER1L4	35584093:35595477:clu_29733	6.1e-7	0.33	Adipose - Visceral (Omentum)
								ENSG00000131051.22	RBM39	35732135:35738968:clu_31547	6.9e-7	0.25	Nerve - Tibial
								ENSG00000214078.12	CPNE1	35626803:35627280:clu_32173	0.000001	0.32	Lung
								ENSG00000214078.12	CPNE1	35626803:35627280:clu_32173	0.000001	0.32	Lung
								ENSG00000125991.19	ERGIC3	35542941:35547412:clu_29827	0.0000012	0.37	Colon - Transverse
								ENSG00000131051.22	RBM39	35732135:35738968:clu_30561	0.0000014	0.23	Adipose - Subcutaneous
								ENSG00000101019.21	UQCC1	35382025:35394092:clu_30594	0.000002	0.25	Skin - Not Sun Exposed (Suprapubic)
								ENSG00000125991.19	ERGIC3	35542941:35547412:clu_24483	0.0000023	0.44	Adrenal Gland
								ENSG00000088340.15	FER1L4	35584093:35595477:clu_27154	0.0000027	0.36	Artery - Aorta
								ENSG00000088340.15	FER1L4	35584093:35595477:clu_28467	0.0000034	0.31	Esophagus - Mucosa
								ENSG00000125991.19	ERGIC3	35542941:35547412:clu_24700	0.0000037	0.39	Pancreas
								ENSG00000101019.21	UQCC1	35394196:35411940:clu_28181	0.0000042	-0.31	Esophagus - Muscularis
								ENSG00000242372.6	EIF6	35280118:35284176:clu_29706	0.0000058	0.22	Adipose - Visceral (Omentum)
								ENSG00000125991.19	ERGIC3	35542941:35547412:clu_26984	0.0000073	0.36	Esophagus - Gastroesophageal Junction
								ENSG00000100991.11	TRPC4AP	35008747:35010187:clu_31486	0.0000084	0.23	Nerve - Tibial
								ENSG00000100991.11	TRPC4AP	35008747:35010187:clu_31486	0.0000084	0.23	Nerve - Tibial
								ENSG00000125991.19	ERGIC3	35542941:35547412:clu_27495	0.000011	0.36	Stomach
								ENSG00000125991.19	ERGIC3	35542941:35547412:clu_24555	0.000012	0.25	Whole Blood
								ENSG00000125991.19	ERGIC3	35542941:35547412:clu_27145	0.000012	0.32	Artery - Aorta
								ENSG00000242372.6	EIF6	35280118:35284176:clu_31312	0.000017	0.18	Skin - Sun Exposed (Lower leg)
20	rs143384	35437976	rs224333	35436182	1794	0.83	0.99	ENSG00000101019.21	UQCC1	35384133:35386277:clu_26967	5.2e-78	-0.77	Muscle - Skeletal
								ENSG00000101019.21	UQCC1	35386389:35394092:clu_26842	3.3e-16	-0.51	Heart - Atrial Appendage
								ENSG00000101019.21	UQCC1	35384133:35386277:clu_24280	1.4e-15	-0.36	Heart - Left Ventricle
								ENSG00000126001.15	CEP250	35474052:35474794:clu_24369	4.9e-13	0.44	Cells - Cultured fibroblasts
								ENSG00000125991.19	ERGIC3	35542941:35547412:clu_30533	3.4e-12	0.42	Adipose - Subcutaneous
								ENSG00000101019.21	UQCC1	35394196:35409345:clu_31491	3.7e-12	0.42	Nerve - Tibial
								ENSG00000125991.19	ERGIC3	35542941:35547412:clu_31515	8.9e-12	0.44	Nerve - Tibial
								ENSG00000126001.15	CEP250	35474852:35475502:clu_30601	1.8e-11	0.4	Skin - Not Sun Exposed (Suprapubic)
								ENSG00000088340.15	FER1L4	35585276:35595477:clu_27504	6.5e-11	-0.47	Stomach
								ENSG00000088340.15	FER1L4	35585276:35595477:clu_29838	1.1e-10	-0.41	Colon - Transverse
								ENSG00000088340.15	FER1L4	35585276:35595477:clu_29838	1.1e-10	-0.41	Colon - Transverse
								ENSG00000126001.15	CEP250	35474852:35475502:clu_52762	1.5e-10	0.53	Testis
								ENSG00000125991.19	ERGIC3	35542941:35547412:clu_32152	1.0e-9	0.42	Lung
								ENSG00000101019.21	UQCC1	35394196:35411940:clu_21776	5.4e-9	-0.67	Cells - EBV-transformed lymphocytes
								ENSG00000125991.19	ERGIC3	35542941:35547412:clu_30608	6.0e-9	0.39	Skin - Not Sun Exposed (Suprapubic)
								ENSG00000126001.15	CEP250	35474852:35475502:clu_32685	1.7e-8	0.36	Thyroid
								ENSG00000125991.19	ERGIC3	35542941:35547412:clu_24378	2.5e-8	0.35	Cells - Cultured fibroblasts
								ENSG00000125991.19	ERGIC3	35542941:35547412:clu_30930	3.0e-8	0.42	Breast - Mammary Tissue
								ENSG00000088340.15	FER1L4	35584093:35595477:clu_24384	4.1e-8	0.37	Cells - Cultured fibroblasts
								ENSG00000088340.15	FER1L4	35584093:35595477:clu_24384	4.1e-8	0.37	Cells - Cultured fibroblasts
								ENSG00000101019.21	UQCC1	35394196:35409345:clu_26350	5.4e-8	0.51	Brain - Cerebellum
								ENSG00000101019.21	UQCC1	35394196:35409345:clu_24754	6.3e-8	0.52	Ovary
								ENSG00000101019.21	UQCC1	35394196:35409345:clu_29203	6.6e-8	0.46	Pituitary
								ENSG00000101019.21	UQCC1	35394196:35411940:clu_24359	7.9e-8	-0.34	Cells - Cultured fibroblasts
								ENSG00000126001.15	CEP250	35474052:35474794:clu_31324	1.9e-7	0.31	Skin - Sun Exposed (Lower leg)
								ENSG00000125991.19	ERGIC3	35542941:35547412:clu_28264	3.5e-7	0.51	Prostate
								ENSG00000101019.21	UQCC1	35382025:35394092:clu_30594	3.5e-7	0.28	Skin - Not Sun Exposed (Suprapubic)
								ENSG00000125991.19	ERGIC3	35542941:35547412:clu_29724	5.3e-7	0.36	Adipose - Visceral (Omentum)
								ENSG00000214078.12	CPNE1	35626803:35627280:clu_32173	5.4e-7	0.34	Lung
								ENSG00000214078.12	CPNE1	35626803:35627280:clu_32173	5.4e-7	0.34	Lung
								ENSG00000088340.15	FER1L4	35584093:35595477:clu_32161	6.0e-7	0.32	Lung
								ENSG00000131051.22	RBM39	35732135:35738968:clu_31547	6.6e-7	0.26	Nerve - Tibial
								ENSG00000101019.21	UQCC1	35394196:35409345:clu_25211	7.4e-7	0.54	Brain - Cerebellar Hemisphere
								ENSG00000125991.19	ERGIC3	35542941:35547412:clu_29827	7.4e-7	0.4	Colon - Transverse
								ENSG00000125991.19	ERGIC3	35542941:35547412:clu_26689	7.7e-7	0.55	Spleen
								ENSG00000126001.15	CEP250	35474052:35475502:clu_24593	8.2e-7	-0.64	Vagina
								ENSG00000125991.19	ERGIC3	35542941:35547412:clu_27629	0.0000012	0.41	Colon - Sigmoid
								ENSG00000101019.21	UQCC1	35394196:35409345:clu_26969	0.0000012	0.35	Esophagus - Gastroesophageal Junction
								ENSG00000125991.19	ERGIC3	35542941:35547412:clu_26984	0.0000013	0.27	Muscle - Skeletal
								ENSG00000101019.21	UQCC1	35394196:35411940:clu_28181	0.0000016	-0.33	Esophagus - Muscularis
								ENSG00000088340.15	FER1L4	35584093:35595477:clu_29733	0.0000018	0.33	Adipose - Visceral (Omentum)
								ENSG00000088340.15	FER1L4	35584093:35595477:clu_27154	0.0000026	0.37	Artery - Aorta
								ENSG00000131051.22	RBM39	35732135:35738968:clu_30561	0.000004	0.23	Adipose - Subcutaneous
								ENSG00000242372.6	EIF6	35280118:35284176:clu_30590	0.0000041	0.21	Skin - Not Sun Exposed (Suprapubic)
								ENSG00000088340.15	FER1L4	35584093:35585124:clu_26698	0.0000041	-0.43	Spleen
								ENSG00000100991.11	TRPC4AP	35008747:35010187:clu_31486	0.0000048	0.25	Nerve - Tibial
								ENSG00000100991.11	TRPC4AP	35008747:35010187:clu_31486	0.0000048	0.25	Nerve - Tibial
								ENSG00000125991.19	ERGIC3	35542941:35547412:clu_24555	0.0000078	0.26	Whole Blood
								ENSG00000125991.19	ERGIC3	35542941:35547412:clu_28082	0.0000092	0.28	Artery - Tibial
								ENSG00000125991.19	ERGIC3	35542941:35547412:clu_24483	0.00001	0.43	Adrenal Gland
								ENSG00000101019.21	UQCC1	35394196:35411940:clu_30517	0.000016	-0.29	Adipose - Subcutaneous
								ENSG00000125991.19	ERGIC3	35542941:35547412:clu_26984	0.000019	0.34	Esophagus - Gastroesophageal Junction
								ENSG00000242372.6	EIF6	35280118:35284176:clu_31312	0.000022	0.18	Skin - Sun Exposed (Lower leg)
								ENSG00000101000.5	PROCR	35176446:35176698:clu_28172	0.000083	0.28	Esophagus - Muscularis
