# Supplementary material for: Polymorphism rs143384 GDF5 reduces the risk of knee osteoarthritis development in obese individuals and increases the disease risk in non-obese population
Source: Arthroplasty. 2024 Mar 1;6:12. doi: 10.1186/s42836-023-00229-9 (PMC10905832; doi:10.1186/s42836-023-00229-9)
Supplement: Supplementary file 12 — Additional file 12: Table S12. Results of the gene-gene interaction analysis of the candidate genes associated with rs143384 (functionality in various tissue/organs. [file 42836_2023_229_MOESM12_ESM.xlsx]

## Sheet: Лист1
Supplementary Table S12. Results of the gene-gene interaction analysis of the of the candidate genes associated with rs143384 (functionality in various tissue/organs ) (GeneMANIA) (http://genemania.org)
Gene 1	Gene 2	Weight	Network group	Network
CEP250	EPB41L1	0.0235502	Co-expression	Bild-Nevins-2006 B
CEP250	ERGIC3	0.025705794	Co-expression	Bild-Nevins-2006 B
CPNE1	ERGIC3	0.035961635	Co-expression	Bild-Nevins-2006 B
CPNE1	CEP250	0.028163167	Co-expression	Bild-Nevins-2006 B
TRPC4AP	ERGIC3	0.03694891	Co-expression	Bild-Nevins-2006 B
TRPC4AP	CEP250	0.031731226	Co-expression	Bild-Nevins-2006 B
TRPC4AP	CPNE1	0.037193507	Co-expression	Bild-Nevins-2006 B
EIF6	ERGIC3	0.034224607	Co-expression	Bild-Nevins-2006 B
EIF6	CEP250	0.03486255	Co-expression	Bild-Nevins-2006 B
EIF6	CPNE1	0.03728857	Co-expression	Bild-Nevins-2006 B
EIF6	TRPC4AP	0.036341585	Co-expression	Bild-Nevins-2006 B
RBM39	ERGIC3	0.02436508	Co-expression	Bild-Nevins-2006 B
RBM39	CPNE1	0.02133225	Co-expression	Bild-Nevins-2006 B
RBM39	TRPC4AP	0.025987959	Co-expression	Bild-Nevins-2006 B
RBM39	EIF6	0.022790354	Co-expression	Bild-Nevins-2006 B
NCOA6	EPB41L1	0.01833082	Co-expression	Bild-Nevins-2006 B
NCOA6	ERGIC3	0.026044305	Co-expression	Bild-Nevins-2006 B
NCOA6	CEP250	0.022039184	Co-expression	Bild-Nevins-2006 B
NCOA6	CPNE1	0.023681054	Co-expression	Bild-Nevins-2006 B
NCOA6	TRPC4AP	0.02703707	Co-expression	Bild-Nevins-2006 B
NCOA6	EIF6	0.029864354	Co-expression	Bild-Nevins-2006 B
NCOA6	RBM39	0.03507739	Co-expression	Bild-Nevins-2006 B
BMP7	CEP250	0.024391312	Co-expression	Bild-Nevins-2006 B
BMP7	CPNE1	0.03751446	Co-expression	Bild-Nevins-2006 B
BMP7	TRPC4AP	0.030791014	Co-expression	Bild-Nevins-2006 B
BMP7	EIF6	0.03177971	Co-expression	Bild-Nevins-2006 B
BMP7	RBM39	0.020722646	Co-expression	Bild-Nevins-2006 B
BMP7	NCOA6	0.025866559	Co-expression	Bild-Nevins-2006 B
ST3GAL1	ERGIC3	0.026045365	Co-expression	Bild-Nevins-2006 B
ST3GAL1	CPNE1	0.018585248	Co-expression	Bild-Nevins-2006 B
ST3GAL1	TRPC4AP	0.020696938	Co-expression	Bild-Nevins-2006 B
ST3GAL1	GDF5	0.015076865	Co-expression	Bild-Nevins-2006 B
ST3GAL1	EIF6	0.01944044	Co-expression	Bild-Nevins-2006 B
ST3GAL1	RBM39	0.021400234	Co-expression	Bild-Nevins-2006 B
ST3GAL1	NCOA6	0.020271864	Co-expression	Bild-Nevins-2006 B
ST3GAL1	BMP7	0.017054174	Co-expression	Bild-Nevins-2006 B
MDK	ERGIC3	0.021751976	Co-expression	Bild-Nevins-2006 B
MDK	CEP250	0.024411475	Co-expression	Bild-Nevins-2006 B
MDK	CPNE1	0.023624778	Co-expression	Bild-Nevins-2006 B
MDK	TRPC4AP	0.027495302	Co-expression	Bild-Nevins-2006 B
MDK	EIF6	0.024072608	Co-expression	Bild-Nevins-2006 B
RAE1	ERGIC3	0.019206012	Co-expression	Bild-Nevins-2006 B
RAE1	CEP250	0.016264955	Co-expression	Bild-Nevins-2006 B
RAE1	CPNE1	0.02433781	Co-expression	Bild-Nevins-2006 B
RAE1	TRPC4AP	0.021862546	Co-expression	Bild-Nevins-2006 B
RAE1	EIF6	0.023160832	Co-expression	Bild-Nevins-2006 B
RAE1	RBM39	0.016070023	Co-expression	Bild-Nevins-2006 B
RAE1	NCOA6	0.019163221	Co-expression	Bild-Nevins-2006 B
RAE1	BMP7	0.03438573	Co-expression	Bild-Nevins-2006 B
KIF3B	EPB41L1	0.019077718	Co-expression	Bild-Nevins-2006 B
KIF3B	ERGIC3	0.019538967	Co-expression	Bild-Nevins-2006 B
KIF3B	TRPC4AP	0.020272475	Co-expression	Bild-Nevins-2006 B
KIF3B	RBM39	0.020298148	Co-expression	Bild-Nevins-2006 B
KIF3B	ST3GAL1	0.03141451	Co-expression	Bild-Nevins-2006 B
LYPD3	ERGIC3	0.02520016	Co-expression	Bild-Nevins-2006 B
LYPD3	CEP250	0.018927142	Co-expression	Bild-Nevins-2006 B
LYPD3	CPNE1	0.022092944	Co-expression	Bild-Nevins-2006 B
LYPD3	EIF6	0.020892948	Co-expression	Bild-Nevins-2006 B
SYCP2	CPNE1	0.024919178	Co-expression	Bild-Nevins-2006 B
SYCP2	TRPC4AP	0.02158007	Co-expression	Bild-Nevins-2006 B
SYCP2	RBM39	0.031666603	Co-expression	Bild-Nevins-2006 B
SYCP2	NCOA6	0.033532154	Co-expression	Bild-Nevins-2006 B
SYCP2	BMP7	0.029561782	Co-expression	Bild-Nevins-2006 B
SYCP2	RAE1	0.027109588	Co-expression	Bild-Nevins-2006 B
BCAS1	ERGIC3	0.018493606	Co-expression	Bild-Nevins-2006 B
BCAS1	CPNE1	0.023477491	Co-expression	Bild-Nevins-2006 B
BCAS1	TRPC4AP	0.02019419	Co-expression	Bild-Nevins-2006 B
BCAS1	RBM39	0.02081961	Co-expression	Bild-Nevins-2006 B
BCAS1	NCOA6	0.017996663	Co-expression	Bild-Nevins-2006 B
BCAS1	BMP7	0.03059869	Co-expression	Bild-Nevins-2006 B
BCAS1	RAE1	0.023395058	Co-expression	Bild-Nevins-2006 B
BCAS1	LYPD3	0.023396289	Co-expression	Bild-Nevins-2006 B
BCAS1	SYCP2	0.03128652	Co-expression	Bild-Nevins-2006 B
SLC9A3R1	ERGIC3	0.015243997	Co-expression	Bild-Nevins-2006 B
SLC9A3R1	CEP250	0.01293313	Co-expression	Bild-Nevins-2006 B
SLC9A3R1	CPNE1	0.014847511	Co-expression	Bild-Nevins-2006 B
SLC9A3R1	TRPC4AP	0.013993967	Co-expression	Bild-Nevins-2006 B
SLC9A3R1	EIF6	0.01455002	Co-expression	Bild-Nevins-2006 B
SLC9A3R1	RBM39	0.013883429	Co-expression	Bild-Nevins-2006 B
SLC9A3R1	NCOA6	0.014111276	Co-expression	Bild-Nevins-2006 B
SLC9A3R1	BMP7	0.012515156	Co-expression	Bild-Nevins-2006 B
SLC9A3R1	MDK	0.013928127	Co-expression	Bild-Nevins-2006 B
SLC9A3R1	RAE1	0.016420756	Co-expression	Bild-Nevins-2006 B
SLC9A3R1	LYPD3	0.0132586025	Co-expression	Bild-Nevins-2006 B
SLC9A3R1	SYCP2	0.012142902	Co-expression	Bild-Nevins-2006 B
SLC9A3R1	BCAS1	0.017596703	Co-expression	Bild-Nevins-2006 B
WDR45B	TRPC4AP	0.02360447	Co-expression	Bild-Nevins-2006 B
WDR45B	EIF6	0.025489053	Co-expression	Bild-Nevins-2006 B
WDR45B	RBM39	0.031215332	Co-expression	Bild-Nevins-2006 B
WDR45B	NCOA6	0.028794702	Co-expression	Bild-Nevins-2006 B
WDR45B	RAE1	0.020599497	Co-expression	Bild-Nevins-2006 B
WDR45B	SYCP2	0.0248496	Co-expression	Bild-Nevins-2006 B
WDR45B	SLC9A3R1	0.017465174	Co-expression	Bild-Nevins-2006 B
FCGRT	ERGIC3	0.021050066	Co-expression	Bild-Nevins-2006 B
FCGRT	CPNE1	0.022793012	Co-expression	Bild-Nevins-2006 B
FCGRT	TRPC4AP	0.02017354	Co-expression	Bild-Nevins-2006 B
FCGRT	EIF6	0.014035489	Co-expression	Bild-Nevins-2006 B
FCGRT	ST3GAL1	0.014218449	Co-expression	Bild-Nevins-2006 B
FCGRT	MDK	0.0168495	Co-expression	Bild-Nevins-2006 B
SCARB1	EPB41L1	0.021234987	Co-expression	Bild-Nevins-2006 B
SCARB1	CEP250	0.02396279	Co-expression	Bild-Nevins-2006 B
SCARB1	TRPC4AP	0.018998755	Co-expression	Bild-Nevins-2006 B
DLGAP4	EPB41L1	0.012886383	Co-expression	Bild-Nevins-2006 B
DLGAP4	ERGIC3	0.011423688	Co-expression	Bild-Nevins-2006 B
DLGAP4	CEP250	0.019482898	Co-expression	Bild-Nevins-2006 B
DLGAP4	TRPC4AP	0.0152608	Co-expression	Bild-Nevins-2006 B
DLGAP4	EIF6	0.015390202	Co-expression	Bild-Nevins-2006 B
DLGAP4	MDK	0.01323218	Co-expression	Bild-Nevins-2006 B
DLGAP4	KIF3B	0.0158544	Co-expression	Bild-Nevins-2006 B
DLGAP4	SCARB1	0.013378001	Co-expression	Bild-Nevins-2006 B
NFS1	UQCC	0.02633287	Co-expression	Dobbin-Giordano-2005
SCAND1	MMP24-AS1	0.024883708	Co-expression	Dobbin-Giordano-2005
ERGIC3	SCAND1	0.022409005	Co-expression	Dobbin-Giordano-2005
CEP250	MMP24-AS1	0.024225041	Co-expression	Dobbin-Giordano-2005
CPNE1	SCAND1	0.015734317	Co-expression	Dobbin-Giordano-2005
CPNE1	ERGIC3	0.019025616	Co-expression	Dobbin-Giordano-2005
TRPC4AP	CEP250	0.013502821	Co-expression	Dobbin-Giordano-2005
PROCR	UQCC	0.011112477	Co-expression	Dobbin-Giordano-2005
EIF6	GSS	0.008923108	Co-expression	Dobbin-Giordano-2005
NCOA6	CPNE1	0.01180404	Co-expression	Dobbin-Giordano-2005
RAE1	CPNE1	0.01561207	Co-expression	Dobbin-Giordano-2005
KIF3B	UQCC	0.021286406	Co-expression	Dobbin-Giordano-2005
KIF3B	SCAND1	0.020568019	Co-expression	Dobbin-Giordano-2005
KIF3B	ERGIC3	0.025258798	Co-expression	Dobbin-Giordano-2005
DPM3	SCAND1	0.019870063	Co-expression	Dobbin-Giordano-2005
NUP37	EIF6	0.0057804487	Co-expression	Dobbin-Giordano-2005
GSS	EDEM2	0.017234087	Co-expression	Perou-Botstein-2000
GSS	NFS1	0.01169577	Co-expression	Perou-Botstein-2000
ERGIC3	NFS1	0.015248408	Co-expression	Perou-Botstein-2000
CEP250	SCAND1	0.012791967	Co-expression	Perou-Botstein-2000
CEP250	GSS	0.01853926	Co-expression	Perou-Botstein-2000
BRD2	RBM39	0.020639677	Co-expression	Perou-Botstein-2000
NFS1	EDEM2	0.016208515	Co-expression	Chen-Brown-2002
SCAND1	NFS1	0.013021232	Co-expression	Chen-Brown-2002
GSS	EDEM2	0.018593173	Co-expression	Chen-Brown-2002
ERGIC3	EDEM2	0.014491891	Co-expression	Chen-Brown-2002
NCOA6	ERGIC3	0.014156685	Co-expression	Chen-Brown-2002
SLC9A3R1	EDEM2	0.010620465	Co-expression	Chen-Brown-2002
SCARB1	SLC9A3R1	0.010179447	Co-expression	Chen-Brown-2002
NUP37	RAE1	0.0028176503	Co-expression	Chen-Brown-2002
CPNE1	ERGIC3	0.014014618	Co-expression	Burington-Shaughnessy-2008
TRPC4AP	EPB41L1	0.01633623	Co-expression	Burington-Shaughnessy-2008
PROCR	GSS	0.025856668	Co-expression	Burington-Shaughnessy-2008
MMP24	GDF5	0.0028065592	Co-expression	Burington-Shaughnessy-2008
LYPD3	CEP250	0.006316269	Co-expression	Burington-Shaughnessy-2008
WDR45B	MDK	0.014647404	Co-expression	Burington-Shaughnessy-2008
FCGRT	ERGIC3	0.0132368915	Co-expression	Burington-Shaughnessy-2008
FCGRT	MDK	0.017685067	Co-expression	Burington-Shaughnessy-2008
SCARB1	EIF6	0.0067406874	Co-expression	Burington-Shaughnessy-2008
CPNE1	ERGIC3	0.019498738	Co-expression	Wang-Maris-2006
EIF6	ERGIC3	0.014180779	Co-expression	Wang-Maris-2006
EIF6	CPNE1	0.017382273	Co-expression	Wang-Maris-2006
MDK	EIF6	0.012360779	Co-expression	Wang-Maris-2006
BRD2	KIF3B	0.0131279575	Co-expression	Wang-Maris-2006
DLGAP4	BRD2	0.017778646	Co-expression	Wang-Maris-2006
ERGIC3	UQCC	0.008925129	Co-expression	Ramaswamy-Golub-2001
TRPC4AP	EPB41L1	0.0061780885	Co-expression	Ramaswamy-Golub-2001
EIF6	UQCC	0.010655008	Co-expression	Ramaswamy-Golub-2001
EIF6	ERGIC3	0.007830403	Co-expression	Ramaswamy-Golub-2001
RAE1	NCOA6	0.01666403	Co-expression	Ramaswamy-Golub-2001
KIF3B	NFS1	0.013793356	Co-expression	Ramaswamy-Golub-2001
KIF3B	TRPC4AP	0.008844915	Co-expression	Ramaswamy-Golub-2001
LYPD3	EPB41L1	0.006802836	Co-expression	Ramaswamy-Golub-2001
FCGRT	EIF6	0.0133122755	Co-expression	Ramaswamy-Golub-2001
SCARB1	CPNE1	0.015756736	Co-expression	Ramaswamy-Golub-2001
NUP37	LAP3	0.0109073045	Co-expression	Ramaswamy-Golub-2001
UQCC	MMP24-AS1	0.016470706	Co-expression	Wang-Cheung-2015
EDEM2	UQCC	0.0077168285	Co-expression	Wang-Cheung-2015
CPNE1	EDEM2	0.008589519	Co-expression	Wang-Cheung-2015
MDK	MMP24-AS1	0.007072152	Co-expression	Wang-Cheung-2015
RAE1	EIF6	0.01833477	Co-expression	Wang-Cheung-2015
DPM3	EDEM2	0.008886953	Co-expression	Wang-Cheung-2015
FCGRT	UQCC	0.0080987755	Co-expression	Wang-Cheung-2015
FCGRT	PROCR	0.0077090766	Co-expression	Wang-Cheung-2015
GSS	UQCC	0.018137934	Co-expression	Mallon-McKay-2013
CPNE1	ERGIC3	0.015009373	Co-expression	Mallon-McKay-2013
SLC9A3R1	PROCR	0.00780663	Co-expression	Mallon-McKay-2013
BRD2	WDR45B	0.012353359	Co-expression	Mallon-McKay-2013
TJAP1	TRPC4AP	0.004174451	Co-expression	Mallon-McKay-2013
TJAP1	BRD2	0.0064404216	Co-expression	Mallon-McKay-2013
SCAND1	MMP24-AS1	0.009096186	Co-expression	Roth-Zlotnik-2006
GSS	SCAND1	0.009140588	Co-expression	Roth-Zlotnik-2006
EIF6	GSS	0.0073737307	Co-expression	Roth-Zlotnik-2006
DPM3	GSS	0.010319161	Co-expression	Roth-Zlotnik-2006
LYPD3	FAM83C	0.004871615	Co-expression	Roth-Zlotnik-2006
LYPD3	EIF6	0.002449734	Co-expression	Roth-Zlotnik-2006
WDR45B	NCOA6	0.013978245	Co-expression	Roth-Zlotnik-2006
FCGRT	LAP3	0.009260075	Co-expression	Roth-Zlotnik-2006
DLGAP4	SCAND1	0.0072261533	Co-expression	Roth-Zlotnik-2006
TJAP1	TRPC4AP	0.00949908	Co-expression	Roth-Zlotnik-2006
GSS	SCAND1	0.008821514	Co-expression	Rosenwald-Staudt-2001
RAE1	CEP250	0.012543894	Co-expression	Rosenwald-Staudt-2001
TRPC4AP	CPNE1	0.01538743	Co-expression	Arijs-Rutgeerts-2009
SLC9A3R1	KIF3B	0.0039441404	Co-expression	Arijs-Rutgeerts-2009
FCGRT	SLC9A3R1	0.0014038355	Co-expression	Arijs-Rutgeerts-2009
RBM39	EDEM2	0.0044281622	Co-expression	Perou-Botstein-1999
ERGIC3	UQCC	0.007768329	Co-expression	Innocenti-Brown-2011
TRPC4AP	ERGIC3	0.00233877	Co-expression	Innocenti-Brown-2011
DPM3	SCAND1	0.014265442	Co-expression	Innocenti-Brown-2011
SLC9A3R1	GSS	0.007593629	Co-expression	Innocenti-Brown-2011
SLC9A3R1	KIF3B	0.008411539	Co-expression	Innocenti-Brown-2011
GDF5	MAP1LC3A	0.009013978	Co-localization	Johnson-Shoemaker-2003
EIF6	GSS	0.018732676	Co-localization	Johnson-Shoemaker-2003
TRPC4AP	MYH7B	0.296291	Physical Interactions	Hein-Mann-2015
LAP3	RBM39	0.62396485	Physical Interactions	Hein-Mann-2015
DPM3	CEP250	0.21176757	Physical Interactions	Hein-Mann-2015
BRD2	EPB41L1	0.25087067	Physical Interactions	Hein-Mann-2015
NUP37	CEP250	0.1890184	Physical Interactions	Hein-Mann-2015
TJAP1	CEP250	0.1678284	Physical Interactions	Hein-Mann-2015
BCOR	NFS1	0.15455604	Physical Interactions	Hein-Mann-2015
