# Supplementary material for: Polymorphism rs143384 GDF5 reduces the risk of knee osteoarthritis development in obese individuals and increases the disease risk in non-obese population
Source: Arthroplasty. 2024 Mar 1;6:12. doi: 10.1186/s42836-023-00229-9 (PMC10905832; doi:10.1186/s42836-023-00229-9)
Supplement: Supplementary file 13 — Additional file 13: Table S13. Results of the gene-gene interaction analysis of the candidate genes associated with rs143384 (functionality in adipose tissue). [file 42836_2023_229_MOESM13_ESM.xlsx]

## Sheet: Лист1
Supplementary Table S13. Results of the gene-gene interaction analysis of the of the candidate genes associated with rs143384 (functionality in adipose tissue ) (GeneMANIA) (http://genemania.org)
Gene 1	Gene 2	Weight	Network group	Network
CPNE1	ERGIC3	0.035961635	Co-expression	Bild-Nevins-2006 B
RBM39	ERGIC3	0.02436508	Co-expression	Bild-Nevins-2006 B
RBM39	CPNE1	0.02133225	Co-expression	Bild-Nevins-2006 B
EIF6	ERGIC3	0.034224607	Co-expression	Bild-Nevins-2006 B
EIF6	CPNE1	0.03728857	Co-expression	Bild-Nevins-2006 B
EIF6	RBM39	0.022790354	Co-expression	Bild-Nevins-2006 B
TRPC4AP	ERGIC3	0.03694891	Co-expression	Bild-Nevins-2006 B
TRPC4AP	CPNE1	0.037193507	Co-expression	Bild-Nevins-2006 B
TRPC4AP	RBM39	0.025987959	Co-expression	Bild-Nevins-2006 B
TRPC4AP	EIF6	0.036341585	Co-expression	Bild-Nevins-2006 B
ST3GAL1	ERGIC3	0.026045365	Co-expression	Bild-Nevins-2006 B
ST3GAL1	CPNE1	0.018585248	Co-expression	Bild-Nevins-2006 B
ST3GAL1	GDF5	0.015076865	Co-expression	Bild-Nevins-2006 B
ST3GAL1	RBM39	0.021400234	Co-expression	Bild-Nevins-2006 B
ST3GAL1	EIF6	0.01944044	Co-expression	Bild-Nevins-2006 B
ST3GAL1	TRPC4AP	0.020696938	Co-expression	Bild-Nevins-2006 B
NCOA6	ERGIC3	0.026044305	Co-expression	Bild-Nevins-2006 B
NCOA6	CPNE1	0.023681054	Co-expression	Bild-Nevins-2006 B
NCOA6	RBM39	0.03507739	Co-expression	Bild-Nevins-2006 B
NCOA6	EIF6	0.029864354	Co-expression	Bild-Nevins-2006 B
NCOA6	TRPC4AP	0.02703707	Co-expression	Bild-Nevins-2006 B
NCOA6	ST3GAL1	0.020271864	Co-expression	Bild-Nevins-2006 B
BMP7	CPNE1	0.03751446	Co-expression	Bild-Nevins-2006 B
BMP7	RBM39	0.020722646	Co-expression	Bild-Nevins-2006 B
BMP7	EIF6	0.03177971	Co-expression	Bild-Nevins-2006 B
BMP7	TRPC4AP	0.030791014	Co-expression	Bild-Nevins-2006 B
BMP7	ST3GAL1	0.017054174	Co-expression	Bild-Nevins-2006 B
BMP7	NCOA6	0.025866559	Co-expression	Bild-Nevins-2006 B
RAE1	ERGIC3	0.019206012	Co-expression	Bild-Nevins-2006 B
RAE1	CPNE1	0.02433781	Co-expression	Bild-Nevins-2006 B
RAE1	RBM39	0.016070023	Co-expression	Bild-Nevins-2006 B
RAE1	EIF6	0.023160832	Co-expression	Bild-Nevins-2006 B
RAE1	TRPC4AP	0.021862546	Co-expression	Bild-Nevins-2006 B
RAE1	NCOA6	0.019163221	Co-expression	Bild-Nevins-2006 B
RAE1	BMP7	0.03438573	Co-expression	Bild-Nevins-2006 B
BCAS1	ERGIC3	0.018493606	Co-expression	Bild-Nevins-2006 B
BCAS1	CPNE1	0.023477491	Co-expression	Bild-Nevins-2006 B
BCAS1	RBM39	0.02081961	Co-expression	Bild-Nevins-2006 B
BCAS1	TRPC4AP	0.02019419	Co-expression	Bild-Nevins-2006 B
BCAS1	NCOA6	0.017996663	Co-expression	Bild-Nevins-2006 B
BCAS1	BMP7	0.03059869	Co-expression	Bild-Nevins-2006 B
BCAS1	RAE1	0.023395058	Co-expression	Bild-Nevins-2006 B
SYCP2	CPNE1	0.024919178	Co-expression	Bild-Nevins-2006 B
SYCP2	RBM39	0.031666603	Co-expression	Bild-Nevins-2006 B
SYCP2	TRPC4AP	0.02158007	Co-expression	Bild-Nevins-2006 B
SYCP2	NCOA6	0.033532154	Co-expression	Bild-Nevins-2006 B
SYCP2	BMP7	0.029561782	Co-expression	Bild-Nevins-2006 B
SYCP2	RAE1	0.027109588	Co-expression	Bild-Nevins-2006 B
SYCP2	BCAS1	0.03128652	Co-expression	Bild-Nevins-2006 B
CEP250	ERGIC3	0.025705794	Co-expression	Bild-Nevins-2006 B
CEP250	CPNE1	0.028163167	Co-expression	Bild-Nevins-2006 B
CEP250	EIF6	0.03486255	Co-expression	Bild-Nevins-2006 B
CEP250	TRPC4AP	0.031731226	Co-expression	Bild-Nevins-2006 B
CEP250	NCOA6	0.022039184	Co-expression	Bild-Nevins-2006 B
CEP250	BMP7	0.024391312	Co-expression	Bild-Nevins-2006 B
CEP250	RAE1	0.016264955	Co-expression	Bild-Nevins-2006 B
GATA4	CPNE1	0.02683154	Co-expression	Bild-Nevins-2006 B
GATA4	RBM39	0.023403447	Co-expression	Bild-Nevins-2006 B
GATA4	ST3GAL1	0.019823674	Co-expression	Bild-Nevins-2006 B
GATA4	BMP7	0.027147003	Co-expression	Bild-Nevins-2006 B
KIF3B	ERGIC3	0.019538967	Co-expression	Bild-Nevins-2006 B
KIF3B	RBM39	0.020298148	Co-expression	Bild-Nevins-2006 B
KIF3B	TRPC4AP	0.020272475	Co-expression	Bild-Nevins-2006 B
KIF3B	ST3GAL1	0.03141451	Co-expression	Bild-Nevins-2006 B
LYPD3	ERGIC3	0.02520016	Co-expression	Bild-Nevins-2006 B
LYPD3	CPNE1	0.022092944	Co-expression	Bild-Nevins-2006 B
LYPD3	EIF6	0.020892948	Co-expression	Bild-Nevins-2006 B
LYPD3	BCAS1	0.023396289	Co-expression	Bild-Nevins-2006 B
LYPD3	CEP250	0.018927142	Co-expression	Bild-Nevins-2006 B
MDK	ERGIC3	0.021751976	Co-expression	Bild-Nevins-2006 B
MDK	CPNE1	0.023624778	Co-expression	Bild-Nevins-2006 B
MDK	EIF6	0.024072608	Co-expression	Bild-Nevins-2006 B
MDK	TRPC4AP	0.027495302	Co-expression	Bild-Nevins-2006 B
MDK	CEP250	0.024411475	Co-expression	Bild-Nevins-2006 B
FCGRT	ERGIC3	0.021050066	Co-expression	Bild-Nevins-2006 B
FCGRT	CPNE1	0.022793012	Co-expression	Bild-Nevins-2006 B
FCGRT	EIF6	0.014035489	Co-expression	Bild-Nevins-2006 B
FCGRT	TRPC4AP	0.02017354	Co-expression	Bild-Nevins-2006 B
FCGRT	ST3GAL1	0.014218449	Co-expression	Bild-Nevins-2006 B
FCGRT	MDK	0.0168495	Co-expression	Bild-Nevins-2006 B
SLC9A3R1	ERGIC3	0.015243997	Co-expression	Bild-Nevins-2006 B
SLC9A3R1	CPNE1	0.014847511	Co-expression	Bild-Nevins-2006 B
SLC9A3R1	RBM39	0.013883429	Co-expression	Bild-Nevins-2006 B
SLC9A3R1	EIF6	0.01455002	Co-expression	Bild-Nevins-2006 B
SLC9A3R1	TRPC4AP	0.013993967	Co-expression	Bild-Nevins-2006 B
SLC9A3R1	NCOA6	0.014111276	Co-expression	Bild-Nevins-2006 B
SLC9A3R1	BMP7	0.012515156	Co-expression	Bild-Nevins-2006 B
SLC9A3R1	RAE1	0.016420756	Co-expression	Bild-Nevins-2006 B
SLC9A3R1	BCAS1	0.017596703	Co-expression	Bild-Nevins-2006 B
SLC9A3R1	SYCP2	0.012142902	Co-expression	Bild-Nevins-2006 B
SLC9A3R1	CEP250	0.01293313	Co-expression	Bild-Nevins-2006 B
SLC9A3R1	GATA4	0.015792038	Co-expression	Bild-Nevins-2006 B
SLC9A3R1	LYPD3	0.0132586025	Co-expression	Bild-Nevins-2006 B
SLC9A3R1	MDK	0.013928127	Co-expression	Bild-Nevins-2006 B
PPIF	ERGIC3	0.01672505	Co-expression	Bild-Nevins-2006 B
PPIF	CPNE1	0.022076236	Co-expression	Bild-Nevins-2006 B
PPIF	EIF6	0.025302542	Co-expression	Bild-Nevins-2006 B
REEP1	CPNE1	0.0153231565	Co-expression	Bild-Nevins-2006 B
REEP1	RBM39	0.02585416	Co-expression	Bild-Nevins-2006 B
REEP1	BCAS1	0.023096304	Co-expression	Bild-Nevins-2006 B
REEP1	SYCP2	0.022275066	Co-expression	Bild-Nevins-2006 B
REEP1	LYPD3	0.018963592	Co-expression	Bild-Nevins-2006 B
GRN	ERGIC3	0.014025119	Co-expression	Bild-Nevins-2006 B
GRN	CPNE1	0.012245238	Co-expression	Bild-Nevins-2006 B
GRN	TRPC4AP	0.013217951	Co-expression	Bild-Nevins-2006 B
GRN	MDK	0.014897616	Co-expression	Bild-Nevins-2006 B
GRN	FCGRT	0.013494991	Co-expression	Bild-Nevins-2006 B
RAB5C	ERGIC3	0.016957253	Co-expression	Bild-Nevins-2006 B
RAB5C	CPNE1	0.01949734	Co-expression	Bild-Nevins-2006 B
RAB5C	TRPC4AP	0.019691836	Co-expression	Bild-Nevins-2006 B
RAB5C	BCAS1	0.018009506	Co-expression	Bild-Nevins-2006 B
RAB5C	FCGRT	0.02175573	Co-expression	Bild-Nevins-2006 B
RAB5C	GRN	0.021795226	Co-expression	Bild-Nevins-2006 B
VAT1	ERGIC3	0.018061724	Co-expression	Bild-Nevins-2006 B
VAT1	CPNE1	0.01750277	Co-expression	Bild-Nevins-2006 B
VAT1	FCGRT	0.015163182	Co-expression	Bild-Nevins-2006 B
VAT1	SLC9A3R1	0.013929283	Co-expression	Bild-Nevins-2006 B
VAT1	GRN	0.01950492	Co-expression	Bild-Nevins-2006 B
VAT1	RAB5C	0.028479679	Co-expression	Bild-Nevins-2006 B
CPNE1	ERGIC3	0.019025616	Co-expression	Dobbin-Giordano-2005
PROCR	UQCC1	0.011112477	Co-expression	Dobbin-Giordano-2005
NCOA6	CPNE1	0.01180404	Co-expression	Dobbin-Giordano-2005
RAE1	CPNE1	0.01561207	Co-expression	Dobbin-Giordano-2005
CEP250	TRPC4AP	0.013502821	Co-expression	Dobbin-Giordano-2005
GATA4	RBM39	0.006998714	Co-expression	Dobbin-Giordano-2005
KIF3B	UQCC1	0.021286406	Co-expression	Dobbin-Giordano-2005
KIF3B	ERGIC3	0.025258798	Co-expression	Dobbin-Giordano-2005
GRN	EDEM2	0.015589755	Co-expression	Dobbin-Giordano-2005
RAB5C	GRN	0.014709849	Co-expression	Dobbin-Giordano-2005
CPNE1	ERGIC3	0.019498738	Co-expression	Wang-Maris-2006
EIF6	ERGIC3	0.014180779	Co-expression	Wang-Maris-2006
EIF6	CPNE1	0.017382273	Co-expression	Wang-Maris-2006
MDK	EIF6	0.012360779	Co-expression	Wang-Maris-2006
GRN	FCGRT	0.010696851	Co-expression	Wang-Maris-2006
EDEM2	UQCC1	0.0077168285	Co-expression	Wang-Cheung-2015
CPNE1	EDEM2	0.008589519	Co-expression	Wang-Cheung-2015
RAE1	EIF6	0.01833477	Co-expression	Wang-Cheung-2015
FCGRT	UQCC1	0.0080987755	Co-expression	Wang-Cheung-2015
FCGRT	PROCR	0.0077090766	Co-expression	Wang-Cheung-2015
GRN	ERGIC3	0.019338744	Co-expression	Wang-Cheung-2015
RAB5C	KIF3B	0.004322624	Co-expression	Wang-Cheung-2015
RAB5C	PPIF	0.0039018176	Co-expression	Wang-Cheung-2015
VAT1	MDK	0.0023940618	Co-expression	Wang-Cheung-2015
ERGIC3	EDEM2	0.014491891	Co-expression	Chen-Brown-2002
NCOA6	ERGIC3	0.014156685	Co-expression	Chen-Brown-2002
SLC9A3R1	EDEM2	0.010620465	Co-expression	Chen-Brown-2002
CPNE1	ERGIC3	0.015009373	Co-expression	Mallon-McKay-2013
SLC9A3R1	PROCR	0.00780663	Co-expression	Mallon-McKay-2013
VAT1	TRPC4AP	0.015189985	Co-expression	Mallon-McKay-2013
CPNE1	ERGIC3	0.014014618	Co-expression	Burington-Shaughnessy-2008
GATA4	CPNE1	0.019394035	Co-expression	Burington-Shaughnessy-2008
LYPD3	CEP250	0.006316269	Co-expression	Burington-Shaughnessy-2008
FCGRT	ERGIC3	0.0132368915	Co-expression	Burington-Shaughnessy-2008
FCGRT	MDK	0.017685067	Co-expression	Burington-Shaughnessy-2008
GRN	ERGIC3	0.019228462	Co-expression	Burington-Shaughnessy-2008
VAT1	FCGRT	0.014026871	Co-expression	Burington-Shaughnessy-2008
VAT1	RAB5C	0.024440885	Co-expression	Burington-Shaughnessy-2008
ERGIC3	UQCC1	0.008925129	Co-expression	Ramaswamy-Golub-2001
EIF6	UQCC1	0.010655008	Co-expression	Ramaswamy-Golub-2001
EIF6	ERGIC3	0.007830403	Co-expression	Ramaswamy-Golub-2001
RAE1	NCOA6	0.01666403	Co-expression	Ramaswamy-Golub-2001
GATA4	GDF5	0.0064971074	Co-expression	Ramaswamy-Golub-2001
KIF3B	TRPC4AP	0.008844915	Co-expression	Ramaswamy-Golub-2001
FCGRT	EIF6	0.0133122755	Co-expression	Ramaswamy-Golub-2001
REEP1	KIF3B	0.015898664	Co-expression	Ramaswamy-Golub-2001
ERGIC3	UQCC1	0.007768329	Co-expression	Innocenti-Brown-2011
TRPC4AP	ERGIC3	0.00233877	Co-expression	Innocenti-Brown-2011
SLC9A3R1	KIF3B	0.008411539	Co-expression	Innocenti-Brown-2011
RBM39	EDEM2	0.0044281622	Co-expression	Perou-Botstein-1999
